# Supplementary material for: Crosslinking-guided geometry of a complete CXC receptor-chemokine complex and the basis of chemokine subfamily selectivity
Source: PLoS Biol. 2020 Apr 9;18(4):e3000656. doi: 10.1371/journal.pbio.3000656 (PMC7173943; doi:10.1371/journal.pbio.3000656)
Supplement: S1 Data — (XLSX) [file pbio.3000656.s021.xlsx]

## Sheet: Fig2_3B_S4_Table
Crosslinking efficiency by flow cytometry
CXCR4 mutant	[P2G]CXCL12 mutant	rep1	rep2	rep3	rep4	rep5	rep6	Avg	SEM
G3C	L29C	107.071	123.327	91.182				107.193	9.27976
G3C	I28C	16.4983	17.7215	25.1407				19.7868	2.70012
G3C	K27C	127.946	149.91	128.518				135.458	7.22775
G3C	L26C	18.9226	20.2532	26.8293				22.0017	2.44417
G3C	H25C	72.0539	80.651	92.3077				81.6709	5.86897
I4C	L29C	43.367	53.7071	30.9568				42.677	6.57647
I4C	I28C	16.5657	18.6257	26.8293				20.6735	3.13479
I4C	K27C	42.8956	34.5389	40.7129				39.3825	2.50242
I4C	L26C	20.9428	12.7848	34.334				22.6872	6.28155
I4C	H25C	58.1145	77.7577	73.7336				69.8686	5.99076
S5C	L29C	28.1481	36.3472	36.2101				33.5685	2.71046
S5C	I28C	12.5253	14.0868	21.0131				15.8751	2.60828
S5C	K27C	78.1145	62.9295	59.6623				66.9021	5.68498
S5C	L26C	14.9495	10.3074	24.2026				16.4865	4.08416
S5C	H25C	54.7475	90.4159	77.4859				74.2164	10.4256
I6C	L29C	21.7508	22.7848	28.8931				24.4762	2.22849
I6C	I28C	10.5724	13.3635	17.9737				13.9699	2.15799
I6C	K27C	25.0505	50.9946	33.5835				36.5429	7.63418
I6C	L26C	13.064	17.613	19.3246				16.6672	1.86813
I6C	H25C	28.3502	47.3779	32.4578				36.062	5.7809
Y7C	L29C	23.569	26.7631	31.1445				27.1589	2.19578
Y7C	I28C	11.9192	16.6365	21.7636				16.7731	2.84266
Y7C	K27C	59.1919	72.8752	55.5347				62.534	5.27732
Y7C	L26C	13.6027	20.7957	23.0769				19.1584	2.85486
Y7C	H25C	77.4411	92.9476	93.621				88.0032	5.28465
S9C	L29C	34.0741	54.4304	55.1595				47.888	6.91016
S9C	I28C	10.3704	18.8065	24.9531				18.0433	4.22693
S9C	K27C	46.1279	86.4376	59.8499				64.1385	11.8323
S9C	L26C	14.4108	10.1085	21.2008				15.24	3.22879
S9C	H25C	72.7273	98.1917	72.7955				81.2382	8.47679
M16C	E15C	32.8172	57.487	69.0994				53.1345	10.6975
M16C	S16C	53.2702	47.1815	50.6211				50.3576	1.76257
M16C	H17C	60.7811	57.6111	66.1491				61.5138	2.49177
M16C	V18C	51.4213	54.6312	64.1304				56.7277	3.81561
M16C	A19C	45.7592	69.779	40.0621				51.8668	9.10586
M16C	A21C	58.3545	78.967	80.9006				72.7407	7.21472
M16C	N22C	57.199	66.6749	66.4596				63.4445	3.12339
M16C	K43C	21.8396	23.8391	22.205				22.6279	0.614714
M16C	N44C	37.786	61.5843	41.6149				46.9951	7.37788
G17C	E15C	54.8879	49.2923	65.528				56.5694	4.76164
G17C	S16C	45.9903	40.9734	56.9876				47.9838	4.72912
G17C	H17C	56.5057	59.2252	81.0559				65.5956	7.76992
G17C	V18C	61.0122	63.4467	74.0683				66.1758	4.00837
G17C	A19C	43.3326	65.0608	38.1988				48.8641	8.23288
G17C	A21C	52.3457	66.0541	75.3106				64.5701	6.67077
G17C	N22C	55.0035	62.2051	54.9689				57.3925	2.40632
G17C	K43C	20.453	22.225	20.9627				21.2136	0.526685
G17C	N44C	41.7148	62.9501	46.118				50.261	6.47063
S18C	E15C	70.3551	35.4922	41.8333				49.2269	10.7215
S18C	S16C	108.258	62.1762	68.4597				79.6312	14.4277
S18C	H17C	91.4121	74.8705	83.1296				83.1374	4.77515
S18C	V18C	51.0322	30.829	35.9413				39.2675	6.06465
S18C	A19C	44.3519	32.2802	35.119				37.2504	3.64408
S18C	A21C	78.0347	50	75.7946				67.9431	8.99482
S18C	N22C	92.5926	103.159	98.0769				97.943	3.05109
S18C	K43C	39.1412	27.2021	38.3863				34.9099	3.86005
S18C	N44C	83.9802	50	73.5941	75.0926	84.3407	73.2143	73.3703	5.10598
G19C	E15C	45.1814	38.9868	41.1491				41.7724	1.81518
G19C	S16C	61.0122	55.7487	83.2298				66.6636	8.42133
G19C	H17C	66.3277	71.5173	99.0683				78.9711	10.1597
G19C	V18C	73.492	64.5642	75.1553				71.0705	3.2884
G19C	A19C	30.5061	28.0606	23.1366				27.2345	2.16712
G19C	A21C	27.6173	33.2754	34.7826				31.8918	2.18108
G19C	N22C	49.1102	54.8796	72.5155				58.8351	7.04004
G19C	K43C	20.3374	25.8257	19.8758				22.013	1.91101
G19C	N44C	41.8304	84.0576	46.118				57.3353	13.4183
D20C	E15C	38.0171	48.1748	53.4161				46.536	4.52021
D20C	S16C	23.5729	47.8023	86.646				52.6737	18.3698
D20C	H17C	37.4393	35.262	60.7143				44.4719	8.1455
D20C	V18C	51.3058	52.2722	52.4845				52.0208	0.362736
D20C	A19C	35.706	36.8761	38.354				36.9787	0.766134
D20C	A21C	22.3018	28.0606	34.7826				28.3817	3.60647
D20C	N22C	56.159	53.0171	46.8944				52.0235	2.72021
D20C	K43C	21.3774	30.668	22.5155				24.8536	2.92568
D20C	N44C	29.0039	55.3762	25				36.46	9.52845
Y21C	E15C	119.405	55.1813	76.2836				83.6235	18.8996
Y21C	S16C	141.206	103.109	89.7311				111.348	15.42
Y21C	H17C	105.285	78.7565	74.0831				86.0415	9.71581
Y21C	V18C	51.0322	36.5285	38.1418				41.9008	4.58938
Y21C	A19C	31.1111	34.7527	38.5417				34.8018	2.14516
Y21C	A21C	46.3254	32.6425	44.4988				41.1555	4.28906
Y21C	N22C	49.1667	54.9451	63.1868				55.7662	4.06804
Y21C	K43C	46.0776	32.9016	44.7433				41.2408	4.18739
Y21C	N44C	40.8753	30.0518	33.9853	29.8148	36.8132	37.3626	34.8172	1.78502
D22C	E15C	43.1049	27.9793	30.3178				33.8007	4.70083
D22C	S16C	127.333	70.7254	72.6161				90.2248	18.562
D22C	H17C	74.3187	52.8497	55.9902				61.0529	6.69459
D22C	V18C	48.3072	29.5337	29.8289				35.8899	6.20922
D22C	A19C	26.6667	28.1593	29.3155				28.0472	0.7667
D22C	A21C	38.1503	22.8756	31.5403				30.8554	4.42269
D22C	N22C	53.2407	57.8297	59.2033				56.7579	1.80273
D22C	K43C	43.6003	29.2746	40.5868				37.8206	4.36064
D22C	N44C	33.4434	26.4249	33.2518	25.6481	28.4341	25.5495	28.792	1.50172
S23C	E15C	123.121	65.285	66.2592				84.8885	19.1185
S23C	S16C	96.1189	72.5389	78.4841				82.3806	7.0803
S23C	H17C	84.4756	50.7772	66.7482				67.3337	9.73231
S23C	V18C	57.2254	35.4922	40.5868				44.4348	6.56223
S23C	A19C	31.1111	38.7363	40.4762				36.7745	2.87591
S23C	A21C	39.1412	32.6425	30.5623				34.1153	2.58368
S23C	N22C	63.1481	59.7527	67.7198				63.5402	2.30822
S23C	K43C	59.455	43.2642	53.5452				52.0882	4.73031
S23C	N44C	54.9959	37.5648	52.3227	43.2407	37.3626	43.1319	44.7698	3.01893
M24C	E15C	138.976	65.0259	86.0636				96.6885	21.9987
M24C	S16C	138.728	84.9741	93.3985				105.7	16.6921
M24C	H17C	83.9802	59.5855	74.3276				72.6311	7.09305
M24C	V18C	40.6276	26.4249	30.0733				32.3753	4.25846
M24C	A19C	30	38.3242	39.881				36.0684	3.06729
M24C	A21C	37.4071	30.829	36.1858				34.8073	2.02015
M24C	N22C	41.2963	43.544	44.2308				43.0237	0.886153
M24C	K43C	55.7391	39.8964	49.6333				48.4229	4.61326
M24C	N44C	49.0504	28.7565	46.2103	33.0556	35.989	36.5385	38.2667	3.18937
K25C	E15C	164.492	90.4145	109.291				121.399	22.2248
K25C	S16C	134.269	83.4197	93.8875				103.859	15.5026
K25C	H17C	61.1891	43.0052	48.4108				50.8683	5.39115
K25C	V18C	35.673	22.513	28.6064				28.9308	3.80244
K25C	A19C	16.7593	19.7802	19.1964				18.5786	0.925167
K25C	A21C	31.2139	23.1088	24.9389				26.4205	2.45421
K25C	N22C	27.2222	28.9835	25				27.0686	1.15251
K25C	K43C	47.8117	43.7824	54.2787				48.6243	3.05715
K25C	N44C	25.0206	24.456	28.3619	19.3519	20.6044	21.5659	23.2268	1.36319
G3C	E15C	31.7241	25.2	36.0111				30.9784	3.14309
G3C	S16C	37.5862	28.6	52.6316				39.6059	7.01044
G3C	H17C	72.6724	45.7	89.6122				69.3282	12.7862
S5C	E15C	31.0345	20.6	39.0582				30.2309	5.34354
S5C	S16C	43.9655	33.9	57.8947				45.2534	6.95655
S5C	H17C	74.9138	44.7	83.518				67.7106	11.7704
Y7C	E15C	41.9828	29.1	44.7368				38.6065	4.8193
Y7C	S16C	59.7414	44.8	63.2964				55.9459	5.66667
Y7C	H17C	100.862	66.9	109.695				92.4858	13.0445
S9C	E15C	55	38.2	48.615				47.2717	4.89603
S9C	S16C	66.7241	46.2	72.8532				61.9258	8.05949
S9C	H17C	112.069	77.4	133.518				107.662	16.349
M16C	L29C	34.7967	29.5837	15.0685				26.483	5.90231
M16C	K27C	64.7154	44.6413	18.0822				42.4796	13.5052
M16C	H25C	77.3984	63.5961	62.8767				67.9571	4.72522
G17C	L29C	35.6098	26.5722	11.0959				24.4259	7.15745
G17C	K27C	72.1951	50.8415	19.589				47.5419	15.2754
G17C	H25C	77.561	58.8131	21.7808				52.7183	16.3882
S18C	L29C	33.9837	35.2524	29.1781				32.8048	1.84995
S18C	K27C	77.7236	60.7617	41.2329				59.9061	10.5426
S18C	H25C	86.3415	49.9557	19.726				52.0077	19.2576
G19C	L29C	40.4878	38.264	33.6986				37.4835	1.99834
G19C	K27C	87.1545	73.6935	67.2603				76.0361	5.86118
G19C	H25C	65.8537	63.7733	11.7945				47.1405	17.6832
D20C	L29C	22.7642	41.6298	14.2466				26.2135	8.0908
D20C	K27C	31.8699	71.7449	19.3151				40.9766	15.8053
D20C	H25C	71.2195	61.4703	54.7945				62.4948	4.76907
Y21C	L29C	52.8455	43.2241	39.3151				45.1282	4.02027
Y21C	K27C	79.0244	44.287	46.3014				56.5376	11.2584
Y21C	H25C	106.016	64.8361	72.7397				81.1974	12.6174
D22C	L29C	28.6179	35.0753	34.6575				32.7836	2.08633
D22C	K27C	67.9675	53.3215	54.9315				58.7402	4.637
D22C	H25C	75.935	54.2073	58.0822				62.7415	6.69091
S23C	L29C	37.2358	45.8813	39.863				40.9934	2.55895
S23C	K27C	61.3008	48.7157	46.7123				52.2429	4.56571
S23C	H25C	79.6748	65.3676	61.9178				68.9867	5.43603
M24C	L29C	33.1707	44.1098	35.4795				37.5867	3.32898
M24C	K27C	50.2439	39.8583	36.5753				42.2258	4.11952
M24C	H25C	57.0732	52.7901	49.863				53.2421	2.09363
K25C	L29C	27.1545	36.8468	46.3014				36.7675	5.52738
K25C	K27C	40.1626	33.1267	42.0548				38.448	2.71617
K25C	H25C	26.0163	22.1435	28.4932				25.551	1.84769

## Sheet: Fig3B_3C
	Crosslinking efficiency by Western Blot						Fraction crosslinked receptor
	rep1	rep2	rep3	Avg	SEM		rep1	rep2	rep3	Avg	SEM
G3C:L29C	74.2662	58.9546	71.5891	68.27	4.72134		46.0234	45.6362	44.7881	45.4826	0.3648
G3C:K27C	98.0059	126.116	90.6726	104.932	10.8017		47.8874	52.8901	46.5476	49.1084	1.93003
S5C:L29C	4.28419	1.19675	8.14033	4.54042	2.00853		20.3745	23.1486	35.9121	26.4784	4.78432
S5C:K27C	61.3606	53.5288	54.6424	56.5106	2.4462		49.9371	45.0472	52.0042	48.9962	2.06269
S5C:H25C	76.0289	73.1023	60.0089	69.7134	4.92523		49.4851	51.6648	29.9202	43.69	6.91361
Y7C:K27C	19.0925	12.7348	18.2887	16.7053	1.99878		27.7186	30.3505	22.6989	26.9226	2.2444
Y7C:H25C	81.5384	89.2759	123.866	98.2269	13.0129		41.1355	56.6652	25.3455	41.0487	9.04132
S9C:L29C	13.5717	8.84786	17.0169	13.1455	2.36782		13.6042	16.0759	12.6907	14.1236	1.01113
S9C:H25C	89.1127	86.5655	95.7573	90.4785	2.73992		40.6433	62.7068	27.1509	43.5003	10.363
K25C:E15C	111.529	99.5186	139.071	116.706	11.7074		67.8416	37.4405	46.6537	50.6452	9.00011
K25C:S16C	117.097	106.375	160.488	127.987	16.5428		81.648	57.0957	77.6211	72.1216	7.60234
M24C:E15C	64.9974	37.0248	34.8331	45.6184	9.71013		50.7986	40.7113	47.8613	46.4571	2.99539
M24C:S16C	109.189	49.9912	78.2813	79.1538	17.0945		70.0844	56.3856	56.689	61.053	4.51654
Y21C:N22C	39.7412	21.96	30.2382	30.6465	5.13706		37.9722	47.9862	35.0101	40.3228	3.92594
Y21C:N44C	39.742	15.8858	18.9393	24.8557	7.49518		34.652	53.2685	51.1632	46.3612	5.88608
M16C:A21C	111.772	102.015	71.4282	95.0717	12.1527		58.8256	55.2683	68.0894	60.7278	3.82137
G17C:A21C	115.997	93.9891	67.6475	92.5444	13.9759		66.1753	55.5377	77.4164	66.3765	6.31665
K25C:A21C	3.71785	3.00037	5.43781	4.05201	0.723194		21.2753	13.9842	26.5984	20.6193	3.65615
S18C:N22C	157.13	138.119	192.565	162.605	15.9539		65.5565	59.2972	50.5887	58.4808	4.34005
S18C:N44C	76.2476	48.1485	87.3568	70.5843	11.6673		84.8121	40.3879	27.9623	51.0541	17.2559
S9C:H17C	44.9411	13.4784	31.0883	29.8359	9.10406		53.6803	42.4955	20.6873	38.9544	9.68744
G19C:K27C	9.53514	16.0981	29.614	18.4157	5.91097		65.5196	35.9265	17.1409	39.529	14.0814

## Sheet: Fig5
Concentration response curves
log[ligand], M	CXCR4-CXCL12-WT												E26R-CXCL12-WT						D20R-CXCL12-WT								CXCR4-R47E								E26R-R47E						D20R-R47E						CXCL12-K56E
-5.69897	107.802	90.3539	95.3785	95.5195	94.538	122.45	86.5494	93.1407	87.4771	99.5974			82.5288	70.9213	78.6456	70.3751	93.3285	89.1678	85.4743	70.2372	74.2808	76.5287	65.0055	63.6423	66.4787	62.7465	87.8614	80.3838	65.2252	65.4734	54.1874	53.7084	89.8512	99.5849	96.8054	86.6024	99.9709	70.3622	107.65	116.068	54.0468	41.4539	49.3998	34.3255	69.0418	60.1952	112.164	97.2084	83.1349
-6.30103	95.339	82.8764	102.164	98.7287	69.3747	70.0743	89.9064	101.578	93.7999	94.6143	94.391	95.2198	51.2603	57.2941	61.5907	57.2853	59.0857	69.0079	71.9302	60.8564	51.7779	71.9245	66.5983	69.5946	40.8216	60.4138	65.4287	67.9212	54.2122	49.7734	37.7109	42.046	71.7273	78.0046	82.4569	65.5206	70.6591	67.3092	93.3588	95.212	9.92161	27.1041	16.8213	21.2423	50.5723	33.0132	97.2084	94.7159	81.6593
-6.90309	85.3689	92.8465	73.0039	89.2984	75.0031	62.7792	76.0006	89.7385	73.6693	88.1931	61.842	60.2294	36.5525	27.8598	32.3189	42.5565	36.2647	41.4481	33.3979	35.7187	34.3086	31.2498	42.8052	41.5279	43.8685	29.5772	28.0409	30.5334	27.1913	28.0791	7.27711	1.85813	33.5035	45.6304	55.2183	41.2059	39.1756	35.2802	62.8467	71.5319	7.31489	-2.70949	1.3223	-5.43819	13.8562	17.0814	79.7607	87.2383	51.9261
-7.50515	62.9362	60.4437	53.5307	55.1636	46.5189	29.2554	40.4125	27.3815	46.502	34.9525	43.0517	53.0342	11.0302	7.52482	4.24919	0.976759	11.3806	17.4818	-9.70751	15.0744	0.282117	-7.20271	18.8529	13.4156	7.50931	5.68709	8.1007	8.1007	11.6826	9.45643	-12.178	-21.0805	4.59886	-0.29182	18.084	18.6351	6.25759	4.04842	26.3456	22.4908	-18.3353	-21.996	-12.9262	-5.09474	12.8393	-2.4901	54.8355	52.343	30.5361
-8.10721	13.0857	18.0708	21.4151	23.5505	-9.4837	14.6263	13.8683	7.32924	15.557	12.257	5.14294	10.8973	3.08037	3.49267	7.64622	2.92576	-7.99065	7.61097	-2.222	5.0863	-5.77211	2.9277	8.43617	-9.29604	15.9159	15.7994	3.11565	3.11565	-1.75169	-2.59772	-15.473	-16.249	14.1506	7.35161	13.9323	9.6379	13.5997	15.5313	17.0315	5.57814	1.59157	5.50922	8.84199	-11.7403	7.9193	2.33309	17.4477	17.4477	25.7594
-8.70927	-1.86939	3.11565	12.9803	15.7941	-21.1102	-6.875	6.77792	4.67011	-4.51339	-0.290352	-6.46667	1.66126	4.7414	1.66413	14.4868	11.7773	-13.1227	15.4114	1.67918	18.3017	-10.4099	-6.8399	-6.927	-1.0796	10.6012	-9.85285	3.11565	3.11565	-0.357445	-7.95417	-4.46143	-10.5789	13.6664	3.09483	6.8731	-0.12916	5.16785	-0.173015	-4.48129	4.76669	-3.34651	9.20883	0.0292124	-0.178664	16.7814	-0.325018	2.49252	7.47757	7.38587
-9.31133	0.623131	3.11565	-5.03102	1.30457	2.05056	-9.69713	-12.9238	-0.78244	8.66489	7.41031	0.243844	-3.03183	3.99239	3.98223	6.17495	-3.72692	5.97854	3.94846	-13.7009	-6.72134	5.23886	-2.6714	3.60712	10.1816	-2.61862	15.8817	0.623131	-1.86939	0.728849	1.86421	-12.1335	-11.2574	1.94516	-12.5435	2.53751	-6.24083	-10.9923	-2.69464	9.45048	4.27953	-3.91897	-13.168	1.27711	-6.84619	5.30521	2.89508	0	0	-6.21097
-9.91339	-1.86939	-1.86939	-8.71799	12.4444	18.2917	-10.6451	14.5655	-0.859264	-5.57795	-10.4972	-5.94715	8.73514	-0.626904	-7.34772	-2.63719	0.189154	-2.31566	-7.61134	17.5349	2.88735	0.684958	-3.25242	4.41783	-18.2065	-20.1562	6.89309	-1.86939	3.11565	0.119148	-2.71221	16.0331	7.35781	0.462399	10.1359	5.59334	-1.89002	1.14461	12.5423	-3.69406	-10.036	8.54348	*	8.35587	-2.7868	13.9795	-22.1798	0	0	5.66914
																																										*Outlier excluded according to Prism ROUT method
[truncated: 3 more columns]

## Sheet: S3_Fig
Detection of mutant chemokine binding to ACKR3 by flow cytometry
	rep1	rep2	rep3	rep4	Avg	SEM
P2G	100	100	100	100	100	0
E15C	88.4038	213.42	107.203	235.772	161.2	37.0842
S16C	252.387	105.628	116.102	128.78	150.724	34.2167
H17C	399.727	122.944	101.695	193.496	204.465	67.9798
V18C	266.03	105.628	90.2542	135.935	149.462	39.998
A19C	97.5443	190.043	215.254	217.886	180.182	28.2517
A21C	391.542	229.87	119.915	177.236	229.641	58.4508
N22C	98.2265	211.255	169.492	229.268	177.06	29.1076
K43C	26.8759	132.035	224.153	289.431	168.123	57.0877
N44C	110.095	103.896	102.966	133.659	112.654	7.17805
H25C	195.652	172.043	149.49		172.395	13.3269
L26C	35.3043	2.1371	24.2356		20.559	9.74944
K27C	176.522	135.753	124.575		145.617	15.7859
I28C	32.7826	19.086	24.1223		25.3303	3.99973
L29C	48.2609	26.8817	30.3511		35.1646	6.6243

## Sheet: S4_Fig
	Crosslinking efficiency by flow cytometry									Crosslinking efficiency by Western Blot						Fraction crosslinked receptor
	rep1	rep2	rep3	rep4	rep5	rep6	Avg	SEM		rep1	rep2	rep3	Avg	SEM		rep1	rep2	rep3	Avg	SEM
G3C:L29C	107.071	123.327	91.182				107.193	9.27976		74.2662	58.9546	71.5891	68.27	4.72134		46.0234	45.6362	44.7881	45.4826	0.3648
G3C:K27C	127.946	149.91	128.518				135.458	7.22775		98.0059	126.116	90.6726	104.932	10.8017		47.8874	52.8901	46.5476	49.1084	1.93003
S5C:L29C	28.1481	36.3472	36.2101				33.5685	2.71046		4.28419	1.19675	8.14033	4.54042	2.00853		20.3745	23.1486	35.9121	26.4784	4.78432
S5C:K27C	78.1145	62.9295	59.6623				66.9021	5.68498		61.3606	53.5288	54.6424	56.5106	2.4462		49.9371	45.0472	52.0042	48.9962	2.06269
S5C:H25C	54.7475	90.4159	77.4859				74.2164	10.4256		76.0289	73.1023	60.0089	69.7134	4.92523		49.4851	51.6648	29.9202	43.69	6.91361
Y7C:K27C	59.1919	72.8752	55.5347				62.534	5.27732		19.0925	12.7348	18.2887	16.7053	1.99878		27.7186	30.3505	22.6989	26.9226	2.2444
Y7C:H25C	77.4411	92.9476	93.621				88.0032	5.28465		81.5384	89.2759	123.866	98.2269	13.0129		41.1355	56.6652	25.3455	41.0487	9.04132
S9C:L29C	34.0741	54.4304	55.1595				47.888	6.91016		13.5717	8.84786	17.0169	13.1455	2.36782		13.6042	16.0759	12.6907	14.1236	1.01113
S9C:H25C	72.7273	98.1917	72.7955				81.2382	8.47679		89.1127	86.5655	95.7573	90.4785	2.73992		40.6433	62.7068	27.1509	43.5003	10.363
K25C:E15C	164.492	90.4145	109.291				121.399	22.2248		111.529	99.5186	139.071	116.706	11.7074		67.8416	37.4405	46.6537	50.6452	9.00011
K25C:S16C	134.269	83.4197	93.8875				103.859	15.5026		117.097	106.375	160.488	127.987	16.5428		81.648	57.0957	77.6211	72.1216	7.60234
M24C:E15C	138.976	65.0259	86.0636				96.6885	21.9987		64.9974	37.0248	34.8331	45.6184	9.71013		50.7986	40.7113	47.8613	46.4571	2.99539
M24C:S16C	138.728	84.9741	93.3985				105.7	16.6921		109.189	49.9912	78.2813	79.1538	17.0945		70.0844	56.3856	56.689	61.053	4.51654
Y21C:N22C	49.1667	54.9451	63.1868				55.7662	4.06804		39.7412	21.96	30.2382	30.6465	5.13706		37.9722	47.9862	35.0101	40.3228	3.92594
Y21C:N44C	40.8753	30.0518	33.9853	29.8148	36.8132	37.3626	34.8172	1.78502		39.742	15.8858	18.9393	24.8557	7.49518		34.652	53.2685	51.1632	46.3612	5.88608
M16C:A21C	58.3545	78.967	80.9006				72.7407	7.21472		111.772	102.015	71.4282	95.0717	12.1527		58.8256	55.2683	68.0894	60.7278	3.82137
G17C:A21C	52.3457	66.0541	75.3106				64.5701	6.67077		115.997	93.9891	67.6475	92.5444	13.9759		66.1753	55.5377	77.4164	66.3765	6.31665
K25C:A21C	31.2139	23.1088	24.9389				26.4205	2.45421		3.71785	3.00037	5.43781	4.05201	0.723194		21.2753	13.9842	26.5984	20.6193	3.65615
S18C:N22C	92.5926	103.159	98.0769				97.943	3.05109		157.13	138.119	192.565	162.605	15.9539		65.5565	59.2972	50.5887	58.4808	4.34005
S18C:N44C	83.9802	50	73.5941	75.0926	84.3407	73.2143	73.3703	5.10598		76.2476	48.1485	87.3568	70.5843	11.6673		84.8121	40.3879	27.9623	51.0541	17.2559
S9C:H17C	112.069	77.4	133.518				107.662	16.349		44.9411	13.4784	31.0883	29.8359	9.10406		53.6803	42.4955	20.6873	38.9544	9.68744
G19C:K27C	87.1545	73.6935	67.2603				76.0361	5.86118		9.53514	16.0981	29.614	18.4157	5.91097		65.5196	35.9265	17.1409	39.529	14.0814

## Sheet: S7_Fig
Conformation	Energy
1	-499.302
2	-471.766
3	-469.545
4	-464.862
5	-457.134
6	-456.696
7	-456.662
8	-456.322
9	-456.312
10	-455.053
11	-454.286
12	-453.587
13	-452.389
14	-451.913
15	-450.274
16	-450.259
17	-448.239
18	-448.16
19	-447.745
20	-447.523
21	-447.112
22	-446.992
23	-446.912
24	-446.648
25	-446.223
26	-445.943
27	-445.575
28	-444.787
29	-444.419
30	-443.846
31	-443.824
32	-443.54
33	-443.503
34	-442.068
35	-441.293
36	-441.229
37	-440.943
38	-440.905
39	-440.499
40	-439.519
41	-439.159
42	-438.742
43	-438.643
44	-438.275
45	-437.218
46	-437.034
47	-436.779
48	-436.349
49	-436.236
50	-434.929
51	-434.635
52	-434.405
53	-434.194
54	-434.076
55	-434.005
56	-433.986
57	-433.927
58	-433.602
59	-433.558
60	-433.125
61	-432.475
62	-431.47
63	-431.354
64	-431.112
65	-430.502
66	-430.48
67	-430.381
68	-430.291
69	-430.166
70	-430.148
71	-429.909
72	-429.892
73	-429.854
74	-429.828
75	-429.712
76	-429.663
77	-429.606
78	-429.218
79	-428.696
80	-428.53
81	-428.268
82	-427.808
83	-427.728
84	-427.704
85	-427.407
86	-427.207
87	-427.023
88	-426.37
89	-426.276
90	-426.101
91	-426.038
92	-424.991
93	-424.945
94	-424.642
95	-424.151
96	-424.024
97	-424.001
98	-423.931
99	-423.907
100	-423.812
101	-423.716
102	-423.603
103	-423.021
104	-422.986
105	-422.885
106	-422.764
107	-422.618
108	-422.274
109	-422.165
110	-422.092
111	-422.043
112	-421.961
113	-421.714
114	-421.691
115	-421.666
116	-421.607
117	-421.488
118	-421.42
119	-421.345
120	-421.056
121	-420.768
122	-420.663
123	-420.653
124	-420.612
125	-420.574
126	-420.321
127	-419.931
128	-419.369
129	-419.064
130	-419.057
131	-418.958
132	-418.944
133	-418.636
134	-418.406
135	-418.232
136	-418.157
137	-418.103
138	-417.922
139	-417.681
140	-417.634
141	-417.631
142	-417.557
143	-417.48
144	-417.38
145	-417.307
146	-416.858
147	-416.81
148	-416.781
149	-416.763
150	-416.701
151	-416.41
152	-416.363
153	-416.206
154	-416.124
155	-415.965
156	-415.803
157	-415.651
158	-415.531
159	-415.371
160	-415.269
161	-414.894
162	-414.677
163	-414.352
164	-414.329
165	-414.322
166	-414.138
167	-414.044
168	-413.793
169	-413.72
170	-413.499
171	-413.487
172	-413.476
173	-413.367
174	-412.952
175	-412.808
176	-412.361
177	-412.03
178	-411.882
179	-411.67
180	-411.532
181	-411.306
182	-411.269
183	-411.25
184	-411.233
185	-410.806
186	-410.75
187	-410.665
188	-410.555
189	-410.273
190	-409.938
191	-409.919
192	-409.839
193	-409.774
194	-409.522
195	-409.409
196	-409.265
197	-409.217
198	-409.205
199	-409.181
200	-409.142
201	-409.127
202	-409.111
203	-409.058
204	-408.655
205	-408.603
206	-408.517
207	-408.26
208	-408.182
209	-408.101
210	-407.977
211	-407.898
212	-407.828
213	-407.737
214	-407.532
215	-407.402
216	-407.177
217	-407.053
218	-407.021
219	-406.659
220	-406.546
221	-406.511
222	-406.496
223	-406.466
224	-406.29
225	-406.1
226	-406.015
227	-406.005
228	-405.911
229	-405.856
230	-405.712
231	-405.487
232	-405.423
233	-405.399
234	-405.365
235	-405.322
236	-405.188
237	-405.187
238	-405.138
239	-404.52
240	-404.49
241	-404.363
242	-404.245
243	-404.228
244	-404.19
245	-404.151
246	-404.094
247	-403.827
248	-403.546
249	-403.545
250	-403.365
251	-403.025
252	-402.712
253	-402.589
254	-402.389
255	-402.259
256	-402.032
257	-401.869
258	-401.845
259	-401.751
260	-401.738
261	-401.719
262	-401.582
263	-401.512
264	-401.455
265	-401.429
266	-401.03
267	-401.03
268	-400.874
269	-400.835
270	-400.808
271	-400.796
272	-400.704
273	-400.702
274	-400.606
275	-400.566
276	-400.554
277	-400.328
278	-400.315
279	-400.221
280	-400.11
281	-400.076
282	-399.942
283	-399.9
284	-399.798
285	-399.75
286	-399.616
287	-399.615
288	-399.505
289	-399.467
290	-399.417
291	-399.338
292	-399.298
293	-399.275
294	-399.264
295	-398.669
296	-398.335
297	-398.287
298	-398.183
299	-398.059
300	-398.005
301	-397.985
302	-397.849
303	-397.844
304	-397.758
305	-397.376
306	-397.058
307	-396.996
308	-396.891
309	-396.33
310	-396.257
311	-396.147
312	-396.017
313	-395.647
314	-395.608
315	-395.456
316	-395.324
317	-394.822
318	-394.766
319	-394.737
320	-394.685
321	-394.629
322	-394.567
323	-393.82
324	-393.79
325	-393.055
326	-392.845
327	-392.821
328	-392.371
329	-392.172
330	-391.929
331	-391.909
332	-391.727
333	-391.649
334	-391.562
335	-391.558
336	-391.433
337	-391.307
338	-391.274
339	-390.805
340	-390.477
341	-390.359
342	-390.224
343	-389.892
344	-389.874
345	-389.625
346	-389.551
347	-389.514
348	-389.371
349	-389.271
350	-389.269
351	-389.19
352	-389.085
353	-388.917
354	-388.83
355	-388.824
356	-388.698
357	-388.545
358	-388.179
359	-388.001
360	-387.991
361	-387.972
362	-387.955
363	-387.75
364	-387.575
365	-387.54
366	-387.468
367	-387.389
368	-387.219
369	-386.827
370	-386.474
371	-386.314
372	-385.694
373	-385.49
374	-385.216
375	-385.068
376	-384.661
377	-384.627
378	-384.464
379	-384.354
380	-384.177
381	-383.569
382	-383.456
383	-383.179
384	-383.087
385	-383.042
386	-382.549
387	-382.261
388	-381.923
389	-381.365
390	-381.359
391	-381.285
392	-381.138
393	-380.487
394	-380.063
395	-379.709
396	-379.505
397	-378.786
398	-378.762
399	-378.146
400	-377.678

## Sheet: S11_Fig
Receptor-chemokine distances in different models of CXCR4-CXCL12
Ngo Model											Tamamis Model											Ziarek Model
CRS0.5											CRS0.5											CRS0.5
res	L29	I28	K27	L26	H25						res	L29	I28	K27	L26	H25						res	L29	I28	K27	L26	H25
G3	4.93107	5.78406	5.2647	9.74503	10.4743						G3	21.4721	23.854	22.31	24.2049	27.9797						G3
I4	8.65971	5.36134	6.97063	8.76947	9.38113						I4	25.4817	27.1971	25.7374	26.8683	30.8811						I4	15.1218	10.6752	9.89205	4.40592	6.42585
S5	10.5879	8.24386	5.03784	7.15542	4.37793						S5	22.8397	23.4743	22.8063	22.997	27.5611						S5	15.8656	11.5066	9.92437	6.77412	5.38467
I6	12.2142	7.06823	7.77996	5.14274	5.79396						I6	18.776	19.833	18.0042	18.7405	22.6923						I6	11.6685	6.25145	7.77051	4.38929	7.78033
Y7	16.3076	12.274	10.3928	8.46019	4.68271						Y7	22.5076	23.1716	20.715	20.8721	24.4141						Y7	9.96769	6.91769	5.1696	6.81748	6.59922
S9	18.2246	12.7743	13.5036	8.67278	9.1616						S9	24.1139	22.5943	20.6608	18.4118	21.9316						S9	5.90828	7.21868	6.10856	11.03	11.5616
CRS1											CRS1											CRS1
res	E15	S16	H17	V18	A19	A21	N22	K43	N44		res	E15	S16	H17	V18	A19	A21	N22	K43	N44		res	E15	S16	H17	V18	A19	A21	N22	K43	N44
M16	16.1554	16.4944	13.635	11.4234	7.01106	4.54866	9.1479	11.7274	14.2653		M16	15.9855	21.5434	19.5692	18.3221	23.8054	27.0508	21.6962	20.8593	20.3171		M16	16.1628	21.2806	23.4601	20.2953	25.741	27.4456	23.1516	22.3615	22.8734
G17	16.6653	17.4165	13.5446	12.2425	6.62682	3.94695	8.35987	10.9483	12.3396		G17	17.898	23.417	20.79	19.0163	24.1108	26.3396	21.2449	19.2467	19.4642		G17	13.6346	18.8158	21.5479	18.0096	23.4411	25.2022	20.4849	19.9851	19.6412
S18	13.232	14.6738	10.2701	9.47383	4.0532	4.81231	5.41171	9.0781	8.67558		S18	19.9949	25.4335	22.1482	21.4705	26.2648	28.3277	22.9898	20.8112	20.1549		S18	11.9268	16.4378	20.0811	17.3358	22.8676	25.2841	20.291	21.0736	19.8801
G19	13.3118	13.1116	8.61056	10.0425	5.20945	7.70865	8.61777	12.9517	12.1971		G19	22.9608	28.3663	25.0027	23.6389	28.202	29.5003	24.5797	21.518	21.7948		G19	9.0267	13.7054	17.2425	13.8497	19.1319	21.38	16.253	17.2034	15.6408
D20	9.24274	8.33211	4.30119	6.51234	4.71988	9.32896	8.55232	13.3978	12.7643		D20	21.5083	26.7931	23.7844	21.3985	25.8944	26.8977	22.4061	19.1213	20.4434		D20	7.06212	10.6541	14.4588	11.1381	15.8387	18.306	13.087	15.2171	12.8068
Y21	9.57218	10.5352	5.68493	8.33398	6.71512	10.9129	8.38437	12.6962	9.996		X21	18.7961	23.7375	20.4347	17.8172	21.8529	22.4123	18.1081	14.5385	16.2406		Y21	3.9731	9.13613	12.1311	9.38431	15.0247	17.8762	13.1762	15.3502	14.8313
D22	6.1878	6.65751	3.79641	7.91186	9.92098	14.7869	11.3566	15.4964	12.8779		D22	17.1021	22.2041	18.3506	17.3015	21.5085	22.8503	17.7318	15.0266	14.7482		D22	8.41661	11.8595	16.0801	14.4987	19.9361	23.0727	18.2065	20.5183	19.1184
S23	7.80038	10.1425	8.6653	10.9584	13.6096	18.0395	13.6686	16.7714	13.228		S23	12.0079	17.2822	13.9932	12.6837	17.5044	19.9732	14.5503	13.3484	12.7076		S23	6.11533	6.90496	11.7222	11.7787	16.5995	20.4124	16.0293	19.902	18.4713
M24	6.0337	11.0072	9.71636	8.51659	11.9519	15.6029	10.5622	12.6153	9.75239		M24	11.536	16.911	14.9891	12.4301	17.8254	20.8492	15.8356	15.2268	15.4937		M24	9.98339	8.63821	12.8292	14.9604	19.253	23.5035	19.7834	24.1838	23.1325
K25	4.70773	8.58865	9.97748	9.33699	14.3793	18.5401	14.011	16.5216	14.7128		K25	16.6891	22.0503	20.5227	17.7929	23.1733	25.8875	21.1543	19.8491	20.6712		K25	8.58055	8.88031	11.4548	13.2902	18.0706	22.087	18.6986	22.4579	22.5863
Cross-interface											Cross-interface											Cross-interface
res	L29	K27	H25		res	E15	S16	H17			res	L29	K27	H25		res	E15	S16	H17			res	L29	K27	H25		res	E15	S16	H17
M16	23.9532	19.0702	14.6877		G3	17.8967	21.1123	22.9663			M16	17.3677	15.6962	19.6964		G3	18.7399	21.9083	24.0324			M16	10.9889	13.5506	18.6963		G3
G17	26.34	21.2001	16.6904		S5	17.2394	20.9478	21.3167			G17	16.3286	14.4017	17.7447		S5	16.1306	17.7128	21.0835			G17	13.0169	13.9759	18.0009		S5	19.3364	22.0801	19.2465
S18	24.7126	19.8297	16.2081		Y7	18.8737	21.9852	21.2359			S18	21.1107	18.7389	21.0572		Y7	10.2807	13.1813	15.0072			S18	15.5697	16.822	20.4984		Y7	18.4408	22.2873	20.471
G19	25.9634	21.8079	18.8834		S9	18.7402	20.0761	19.5215			G19	20.5682	18.6479	20.7953		S9	5.41556	4.65061	7.73579			G19	15.7669	15.3859	17.8646		S9	18.594	23.0817	22.3872
D20	22.2458	18.9377	17.3058								D20	16.0598	14.3338	16.7971								D20	18.2483	16.8093	17.8914
Y21	24.0448	20.4918	18.917								X21	14.8099	11.6342	12.7488								Y21	13.1463	12.8641	15.5075
D22	21.4876	19.3212	19.5437								D22	18.9984	15.3396	16.1389								D22	16.4304	17.643	20.9058
S23	21.8332	20.0636	21.0223								S23	16.687	12.6726	14.1931								S23	18.2818	18.9478	21.3504
M24	17.8591	15.2821	16.1564								M24	12.9802	9.87546	13.4904								M24	20.2391	22.0792	25.0393
K25	15.1854	14.5906	17.2977								K25	12.281	11.4796	16.479								K25	15.2241	17.8115	21.5768

## Sheet: S13_Fig
Top 10% strongest rosslinks				Top 25% strongest crosslinks				Top 50% strongest crosslinks
dist	count	model		dist	count	model		dist	count	model
3.79641	0	ngo		3.79641	0	ngo		3.79641	1	ngo
3.94695	0	ngo		3.94695	1	ngo		3.94695	2	ngo
4.0532	0	ngo		4.0532	1	ngo		4.0532	2	ngo
4.30119	0	ngo		4.30119	1	ngo		4.30119	2	ngo
4.37793	0	ngo		4.37793	2	ngo		4.37793	3	ngo
4.54866	0	ngo		4.54866	3	ngo		4.54866	4	ngo
4.68271	1	ngo		4.68271	4	ngo		4.68271	5	ngo
4.70773	2	ngo		4.70773	5	ngo		4.70773	6	ngo
4.71988	2	ngo		4.71988	5	ngo		4.71988	6	ngo
4.81231	2	ngo		4.81231	6	ngo		4.81231	7	ngo
5.03784	2	ngo		5.03784	7	ngo		5.03784	8	ngo
5.20945	2	ngo		5.20945	7	ngo		5.20945	8	ngo
5.41171	3	ngo		5.41171	8	ngo		5.41171	9	ngo
5.68493	4	ngo		5.68493	9	ngo		5.68493	10	ngo
6.0337	5	ngo		6.0337	10	ngo		6.0337	11	ngo
6.1878	5	ngo		6.1878	10	ngo		6.1878	11	ngo
6.51234	5	ngo		6.51234	10	ngo		6.51234	12	ngo
6.62682	5	ngo		6.62682	10	ngo		6.62682	13	ngo
6.65751	6	ngo		6.65751	11	ngo		6.65751	14	ngo
6.71512	6	ngo		6.71512	11	ngo		6.71512	14	ngo
7.01106	6	ngo		7.01106	11	ngo		7.01106	15	ngo
7.15542	6	ngo		7.15542	11	ngo		7.15542	15	ngo
7.70865	6	ngo		7.70865	11	ngo		7.70865	15	ngo
7.80038	7	ngo		7.80038	12	ngo		7.80038	16	ngo
7.91186	7	ngo		7.91186	12	ngo		7.91186	16	ngo
8.24386	7	ngo		8.24386	12	ngo		8.24386	16	ngo
8.33211	7	ngo		8.33211	12	ngo		8.33211	17	ngo
8.33398	7	ngo		8.33398	12	ngo		8.33398	17	ngo
8.35987	7	ngo		8.35987	12	ngo		8.35987	18	ngo
8.38437	7	ngo		8.38437	12	ngo		8.38437	19	ngo
8.46019	7	ngo		8.46019	12	ngo		8.46019	19	ngo
8.51659	7	ngo		8.51659	12	ngo		8.51659	19	ngo
8.55232	7	ngo		8.55232	12	ngo		8.55232	20	ngo
8.58865	8	ngo		8.58865	13	ngo		8.58865	21	ngo
8.61056	8	ngo		8.61056	14	ngo		8.61056	22	ngo
8.61777	8	ngo		8.61777	14	ngo		8.61777	23	ngo
8.6653	8	ngo		8.6653	15	ngo		8.6653	24	ngo
8.67278	8	ngo		8.67278	15	ngo		8.67278	24	ngo
8.67558	8	ngo		8.67558	16	ngo		8.67558	25	ngo
9.0781	8	ngo		9.0781	16	ngo		9.0781	25	ngo
9.1479	8	ngo		9.1479	16	ngo		9.1479	26	ngo
9.1616	8	ngo		9.1616	17	ngo		9.1616	27	ngo
9.24274	8	ngo		9.24274	17	ngo		9.24274	27	ngo
9.32896	8	ngo		9.32896	17	ngo		9.32896	27	ngo
9.33699	8	ngo		9.33699	17	ngo		9.33699	27	ngo
9.47383	8	ngo		9.47383	17	ngo		9.47383	27	ngo
9.57218	9	ngo		9.57218	18	ngo		9.57218	28	ngo
9.71636	9	ngo		9.71636	19	ngo		9.71636	29	ngo
9.75239	9	ngo		9.75239	19	ngo		9.75239	29	ngo
9.92098	9	ngo		9.92098	19	ngo		9.92098	29	ngo
9.97748	9	ngo		9.97748	19	ngo		9.97748	30	ngo
9.996	9	ngo		9.996	19	ngo		9.996	30	ngo
10.0425	9	ngo		10.0425	20	ngo		10.0425	31	ngo
10.1425	9	ngo		10.1425	21	ngo		10.1425	32	ngo
10.2701	10	ngo		10.2701	22	ngo		10.2701	33	ngo
10.3928	10	ngo		10.3928	22	ngo		10.3928	34	ngo
10.5352	11	ngo		10.5352	23	ngo		10.5352	35	ngo
10.5622	11	ngo		10.5622	23	ngo		10.5622	35	ngo
10.5879	11	ngo		10.5879	23	ngo		10.5879	35	ngo
10.9129	11	ngo		10.9129	23	ngo		10.9129	35	ngo
10.9483	11	ngo		10.9483	23	ngo		10.9483	35	ngo
10.9584	11	ngo		10.9584	23	ngo		10.9584	35	ngo
11.0072	12	ngo		11.0072	24	ngo		11.0072	36	ngo
11.3566	12	ngo		11.3566	24	ngo		11.3566	37	ngo
11.4234	12	ngo		11.4234	24	ngo		11.4234	38	ngo
11.7274	12	ngo		11.7274	24	ngo		11.7274	38	ngo
11.9519	12	ngo		11.9519	24	ngo		11.9519	38	ngo
12.1971	12	ngo		12.1971	24	ngo		12.1971	39	ngo
12.2425	12	ngo		12.2425	25	ngo		12.2425	40	ngo
12.274	12	ngo		12.274	25	ngo		12.274	40	ngo
12.3396	12	ngo		12.3396	25	ngo		12.3396	41	ngo
12.6153	12	ngo		12.6153	25	ngo		12.6153	42	ngo
12.6962	12	ngo		12.6962	25	ngo		12.6962	42	ngo
12.7643	12	ngo		12.7643	25	ngo		12.7643	42	ngo
12.7743	12	ngo		12.7743	25	ngo		12.7743	42	ngo
12.8779	12	ngo		12.8779	25	ngo		12.8779	42	ngo
12.9517	12	ngo		12.9517	25	ngo		12.9517	42	ngo
13.1116	12	ngo		13.1116	26	ngo		13.1116	43	ngo
13.228	12	ngo		13.228	26	ngo		13.228	43	ngo
13.232	12	ngo		13.232	26	ngo		13.232	44	ngo
13.3118	12	ngo		13.3118	26	ngo		13.3118	44	ngo
13.3978	12	ngo		13.3978	26	ngo		13.3978	44	ngo
13.5036	12	ngo		13.5036	27	ngo		13.5036	45	ngo
13.5446	12	ngo		13.5446	28	ngo		13.5446	46	ngo
13.6096	12	ngo		13.6096	28	ngo		13.6096	46	ngo
13.635	12	ngo		13.635	28	ngo		13.635	47	ngo
13.6686	12	ngo		13.6686	28	ngo		13.6686	48	ngo
14.011	12	ngo		14.011	28	ngo		14.011	48	ngo
14.2653	12	ngo		14.2653	28	ngo		14.2653	48	ngo
14.3793	12	ngo		14.3793	28	ngo		14.3793	48	ngo
14.5906	12	ngo		14.5906	28	ngo		14.5906	48	ngo
14.6738	12	ngo		14.6738	29	ngo		14.6738	49	ngo
14.6877	12	ngo		14.6877	30	ngo		14.6877	50	ngo
14.7128	12	ngo		14.7128	30	ngo		14.7128	50	ngo
14.7869	12	ngo		14.7869	30	ngo		14.7869	50	ngo
15.1854	12	ngo		15.1854	30	ngo		15.1854	50	ngo
15.2821	12	ngo		15.2821	30	ngo		15.2821	50	ngo
15.4964	12	ngo		15.4964	30	ngo		15.4964	50	ngo
15.6029	12	ngo		15.6029	30	ngo		15.6029	50	ngo
16.1554	12	ngo		16.1554	30	ngo		16.1554	51	ngo
16.1564	12	ngo		16.1564	30	ngo		16.1564	52	ngo
16.2081	12	ngo		16.2081	30	ngo		16.2081	53	ngo
16.3076	12	ngo		16.3076	30	ngo		16.3076	53	ngo
16.4944	12	ngo		16.4944	30	ngo		16.4944	54	ngo
16.5216	12	ngo		16.5216	30	ngo		16.5216	55	ngo
16.6653	12	ngo		16.6653	30	ngo		16.6653	56	ngo
16.6904	12	ngo		16.6904	30	ngo		16.6904	57	ngo
16.7714	12	ngo		16.7714	30	ngo		16.7714	58	ngo
17.2394	12	ngo		17.2394	30	ngo		17.2394	58	ngo
17.2977	12	ngo		17.2977	30	ngo		17.2977	58	ngo
17.3058	12	ngo		17.3058	30	ngo		17.3058	59	ngo
17.4165	12	ngo		17.4165	30	ngo		17.4165	59	ngo
17.8591	12	ngo		17.8591	30	ngo		17.8591	59	ngo
18.0395	12	ngo		18.0395	30	ngo		18.0395	59	ngo
18.2246	12	ngo		18.2246	30	ngo		18.2246	59	ngo
18.5401	12	ngo		18.5401	30	ngo		18.5401	59	ngo
18.7402	12	ngo		18.7402	30	ngo		18.7402	59	ngo
18.8737	12	ngo		18.8737	30	ngo		18.8737	59	ngo
18.8834	12	ngo		18.8834	30	ngo		18.8834	59	ngo
18.917	12	ngo		18.917	31	ngo		18.917	60	ngo
18.9377	12	ngo		18.9377	31	ngo		18.9377	60	ngo
19.0702	12	ngo		19.0702	31	ngo		19.0702	60	ngo
19.3212	12	ngo		19.3212	31	ngo		19.3212	61	ngo
19.5215	13	ngo		19.5215	32	ngo		19.5215	62	ngo
19.5437	13	ngo		19.5437	32	ngo		19.5437	63	ngo
19.8297	13	ngo		19.8297	32	ngo		19.8297	64	ngo
20.0636	13	ngo		20.0636	32	ngo		20.0636	65	ngo
20.0761	13	ngo		20.0761	32	ngo		20.0761	66	ngo
20.4918	13	ngo		20.4918	32	ngo		20.4918	67	ngo
20.9478	13	ngo		20.9478	32	ngo		20.9478	67	ngo
21.0223	13	ngo		21.0223	33	ngo		21.0223	68	ngo
21.2001	13	ngo		21.2001	33	ngo		21.2001	68	ngo
21.2359	14	ngo		21.2359	34	ngo		21.2359	69	ngo
21.3167	14	ngo		21.3167	35	ngo		21.3167	70	ngo
21.4876	14	ngo		21.4876	35	ngo		21.4876	70	ngo
21.8079	14	ngo		21.8079	36	ngo		21.8079	71	ngo
21.8332	14	ngo		21.8332	36	ngo		21.8332	71	ngo
21.9852	14	ngo		21.9852	36	ngo		21.9852	72	ngo
22.2458	14	ngo		22.2458	36	ngo		22.2458	72	ngo
23.9532	14	ngo		23.9532	36	ngo		23.9532	72	ngo
24.0448	14	ngo		24.0448	36	ngo		24.0448	72	ngo
24.7126	14	ngo		24.7126	36	ngo		24.7126	72	ngo
25.9634	14	ngo		25.9634	36	ngo		25.9634	72	ngo
26.34	14	ngo		26.34	36	ngo		26.34	72	ngo
4.65061	0	tam		4.65061	0	tam		4.65061	1	tam
5.41556	0	tam		5.41556	0	tam		5.41556	1	tam
7.73579	1	tam		7.73579	1	tam		7.73579	2	tam
9.87546	1	tam		9.87546	1	tam		9.87546	2	tam
10.2807	1	tam		10.2807	1	tam		10.2807	2	tam
11.4796	1	tam		11.4796	1	tam		11.4796	2	tam
11.536	2	tam		11.536	2	tam		11.536	3	tam
11.6342	2	tam		11.6342	2	tam		11.6342	4	tam
12.0079	3	tam		12.0079	3	tam		12.0079	5	tam
12.281	3	tam		12.281	3	tam		12.281	5	tam
12.4301	3	tam		12.4301	3	tam		12.4301	5	tam
12.6726	3	tam		12.6726	3	tam		12.6726	6	tam
12.6837	3	tam		12.6837	3	tam		12.6837	6	tam
12.7076	3	tam		12.7076	3	tam		12.7076	6	tam
12.7488	3	tam		12.7488	4	tam		12.7488	7	tam
12.9802	3	tam		12.9802	4	tam		12.9802	7	tam
13.1813	3	tam		13.1813	4	tam		13.1813	8	tam
13.3484	3	tam		13.3484	4	tam		13.3484	9	tam
13.4904	3	tam		13.4904	4	tam		13.4904	10	tam
13.9932	3	tam		13.9932	5	tam		13.9932	11	tam
14.1931	3	tam		14.1931	6	tam		14.1931	12	tam
14.3338	3	tam		14.3338	6	tam		14.3338	12	tam
14.4017	3	tam		14.4017	6	tam		14.4017	12	tam
14.5385	3	tam		14.5385	6	tam		14.5385	12	tam
14.5503	3	tam		14.5503	6	tam		14.5503	13	tam
14.7482	3	tam		14.7482	6	tam		14.7482	13	tam
14.8099	3	tam		14.8099	6	tam		14.8099	13	tam
14.9891	3	tam		14.9891	7	tam		14.9891	14	tam
15.0072	4	tam		15.0072	8	tam		15.0072	15	tam
15.0266	4	tam		15.0266	8	tam		15.0266	15	tam
15.2268	4	tam		15.2268	8	tam		15.2268	16	tam
15.3396	4	tam		15.3396	8	tam		15.3396	17	tam
15.4937	4	tam		15.4937	8	tam		15.4937	17	tam
15.6962	4	tam		15.6962	8	tam		15.6962	17	tam
15.8356	4	tam		15.8356	8	tam		15.8356	17	tam
15.9855	4	tam		15.9855	8	tam		15.9855	18	tam
16.0598	4	tam		16.0598	8	tam		16.0598	18	tam
16.1306	4	tam		16.1306	8	tam		16.1306	18	tam
16.1389	4	tam		16.1389	8	tam		16.1389	19	tam
16.2406	4	tam		16.2406	8	tam		16.2406	19	tam
16.3286	4	tam		16.3286	8	tam		16.3286	19	tam
16.479	4	tam		16.479	8	tam		16.479	19	tam
16.687	4	tam		16.687	8	tam		16.687	19	tam
16.6891	5	tam		16.6891	9	tam		16.6891	20	tam
16.7971	5	tam		16.7971	9	tam		16.7971	21	tam
16.911	6	tam		16.911	10	tam		16.911	22	tam
17.1021	6	tam		17.1021	10	tam		17.1021	22	tam
17.2822	6	tam		17.2822	11	tam		17.2822	23	tam
17.3015	6	tam		17.3015	11	tam		17.3015	23	tam
17.3677	6	tam		17.3677	11	tam		17.3677	23	tam
17.5044	6	tam		17.5044	11	tam		17.5044	23	tam
17.7128	6	tam		17.7128	11	tam		17.7128	23	tam
17.7318	6	tam		17.7318	11	tam		17.7318	24	tam
17.7447	6	tam		17.7447	11	tam		17.7447	25	tam
17.7929	6	tam		17.7929	11	tam		17.7929	25	tam
17.8172	6	tam		17.8172	11	tam		17.8172	25	tam
17.8254	6	tam		17.8254	11	tam		17.8254	25	tam
17.898	6	tam		17.898	11	tam		17.898	26	tam
18.1081	6	tam		18.1081	11	tam		18.1081	27	tam
18.3221	6	tam		18.3221	11	tam		18.3221	28	tam
18.3506	6	tam		18.3506	11	tam		18.3506	29	tam
18.4118	6	tam		18.4118	11	tam		18.4118	29	tam
18.6479	6	tam		18.6479	12	tam		18.6479	30	tam
18.7389	6	tam		18.7389	12	tam		18.7389	31	tam
18.7961	7	tam		18.7961	13	tam		18.7961	32	tam
18.9984	7	tam		18.9984	13	tam		18.9984	32	tam
19.0163	7	tam		19.0163	14	tam		19.0163	33	tam
19.1213	7	tam		19.1213	14	tam		19.1213	33	tam
19.2467	7	tam		19.2467	14	tam		19.2467	33	tam
19.4642	7	tam		19.4642	14	tam		19.4642	34	tam
19.5692	7	tam		19.5692	14	tam		19.5692	35	tam
19.6964	7	tam		19.6964	15	tam		19.6964	36	tam
19.8491	7	tam		19.8491	15	tam		19.8491	37	tam
19.9732	7	tam		19.9732	15	tam		19.9732	37	tam
19.9949	7	tam		19.9949	15	tam		19.9949	38	tam
20.1549	7	tam		20.1549	16	tam		20.1549	39	tam
20.3171	7	tam		20.3171	16	tam		20.3171	39	tam
20.4347	8	tam		20.4347	17	tam		20.4347	40	tam
20.4434	8	tam		20.4434	17	tam		20.4434	40	tam
20.5227	8	tam		20.5227	17	tam		20.5227	41	tam
20.5682	8	tam		20.5682	17	tam		20.5682	41	tam
20.6608	8	tam		20.6608	18	tam		20.6608	42	tam
20.6712	8	tam		20.6712	18	tam		20.6712	42	tam
20.715	8	tam		20.715	18	tam		20.715	43	tam
20.79	8	tam		20.79	19	tam		20.79	44	tam
20.7953	8	tam		20.7953	19	tam		20.7953	44	tam
20.8112	8	tam		20.8112	19	tam		20.8112	44	tam
20.8492	8	tam		20.8492	19	tam		20.8492	44	tam
20.8593	8	tam		20.8593	19	tam		20.8593	44	tam
20.8721	8	tam		20.8721	19	tam		20.8721	44	tam
21.0572	8	tam		21.0572	19	tam		21.0572	45	tam
21.0835	8	tam		21.0835	20	tam		21.0835	46	tam
21.1107	8	tam		21.1107	20	tam		21.1107	46	tam
21.1543	8	tam		21.1543	20	tam		21.1543	46	tam
21.2449	8	tam		21.2449	20	tam		21.2449	47	tam
21.3985	8	tam		21.3985	20	tam		21.3985	48	tam
21.4705	8	tam		21.4705	20	tam		21.4705	48	tam
21.5083	8	tam		21.5083	20	tam		21.5083	48	tam
21.5085	8	tam		21.5085	20	tam		21.5085	48	tam
21.518	8	tam		21.518	20	tam		21.518	48	tam
21.5434	8	tam		21.5434	20	tam		21.5434	49	tam
21.6962	8	tam		21.6962	20	tam		21.6962	50	tam
21.7948	8	tam		21.7948	20	tam		21.7948	51	tam
21.8529	8	tam		21.8529	20	tam		21.8529	51	tam
21.9316	8	tam		21.9316	21	tam		21.9316	52	tam
22.0503	9	tam		22.0503	22	tam		22.0503	53	tam
22.1482	10	tam		22.1482	23	tam		22.1482	54	tam
22.2041	11	tam		22.2041	24	tam		22.2041	55	tam
22.4061	11	tam		22.4061	24	tam		22.4061	56	tam
22.4123	11	tam		22.4123	24	tam		22.4123	56	tam
22.5076	11	tam		22.5076	24	tam		22.5076	56	tam
22.5943	11	tam		22.5943	24	tam		22.5943	56	tam
22.8063	11	tam		22.8063	25	tam		22.8063	57	tam
22.8397	11	tam		22.8397	25	tam		22.8397	57	tam
22.8503	11	tam		22.8503	25	tam		22.8503	57	tam
22.9608	11	tam		22.9608	25	tam		22.9608	57	tam
22.9898	12	tam		22.9898	26	tam		22.9898	58	tam
22.997	12	tam		22.997	26	tam		22.997	58	tam
23.1716	12	tam		23.1716	26	tam		23.1716	58	tam
23.1733	12	tam		23.1733	26	tam		23.1733	58	tam
23.417	12	tam		23.417	26	tam		23.417	58	tam
23.4743	12	tam		23.4743	26	tam		23.4743	58	tam
23.6389	12	tam		23.6389	27	tam		23.6389	59	tam
23.7375	13	tam		23.7375	28	tam		23.7375	60	tam
23.7844	13	tam		23.7844	28	tam		23.7844	60	tam
23.8054	13	tam		23.8054	28	tam		23.8054	61	tam
24.1108	13	tam		24.1108	28	tam		24.1108	62	tam
24.1139	13	tam		24.1139	28	tam		24.1139	62	tam
24.4141	14	tam		24.4141	29	tam		24.4141	63	tam
24.5797	14	tam		24.5797	29	tam		24.5797	64	tam
25.0027	14	tam		25.0027	30	tam		25.0027	65	tam
25.4335	14	tam		25.4335	31	tam		25.4335	66	tam
25.8875	14	tam		25.8875	31	tam		25.8875	66	tam
25.8944	14	tam		25.8944	31	tam		25.8944	66	tam
26.2648	14	tam		26.2648	31	tam		26.2648	66	tam
26.3396	14	tam		26.3396	32	tam		26.3396	67	tam
26.7931	14	tam		26.7931	32	tam		26.7931	68	tam
26.8977	14	tam		26.8977	32	tam		26.8977	68	tam
27.0508	14	tam		27.0508	33	tam		27.0508	69	tam
27.5611	14	tam		27.5611	34	tam		27.5611	70	tam
28.202	14	tam		28.202	34	tam		28.202	70	tam
28.3277	14	tam		28.3277	35	tam		28.3277	71	tam
28.3663	14	tam		28.3663	36	tam		28.3663	72	tam
29.5003	14	tam		29.5003	36	tam		29.5003	72	tam
3.9731	1	zia		3.9731	1	zia		3.9731	1	zia
5.1696	1	zia		5.1696	1	zia		5.1696	2	zia
5.38467	1	zia		5.38467	2	zia		5.38467	3	zia
5.90828	1	zia		5.90828	2	zia		5.90828	3	zia
6.10856	1	zia		6.10856	3	zia		6.10856	4	zia
6.11533	2	zia		6.11533	4	zia		6.11533	5	zia
6.59922	3	zia		6.59922	5	zia		6.59922	6	zia
6.77412	3	zia		6.77412	5	zia		6.77412	6	zia
6.81748	3	zia		6.81748	5	zia		6.81748	6	zia
6.90496	3	zia		6.90496	6	zia		6.90496	7	zia
6.91769	3	zia		6.91769	6	zia		6.91769	7	zia
7.06212	3	zia		7.06212	6	zia		7.06212	7	zia
7.21868	3	zia		7.21868	6	zia		7.21868	7	zia
8.41661	3	zia		8.41661	6	zia		8.41661	7	zia
8.58055	4	zia		8.58055	7	zia		8.58055	8	zia
8.63821	5	zia		8.63821	8	zia		8.63821	9	zia
8.88031	6	zia		8.88031	9	zia		8.88031	10	zia
9.0267	6	zia		9.0267	9	zia		9.0267	10	zia
9.13613	7	zia		9.13613	10	zia		9.13613	11	zia
9.38431	7	zia		9.38431	10	zia		9.38431	11	zia
9.92437	7	zia		9.92437	11	zia		9.92437	12	zia
9.96769	7	zia		9.96769	11	zia		9.96769	12	zia
9.98339	8	zia		9.98339	12	zia		9.98339	13	zia
10.6541	8	zia		10.6541	12	zia		10.6541	14	zia
10.9889	8	zia		10.9889	12	zia		10.9889	14	zia
11.03	8	zia		11.03	12	zia		11.03	14	zia
11.1381	8	zia		11.1381	12	zia		11.1381	15	zia
11.4548	8	zia		11.4548	12	zia		11.4548	16	zia
11.5066	8	zia		11.5066	12	zia		11.5066	16	zia
11.5616	8	zia		11.5616	13	zia		11.5616	17	zia
11.7222	8	zia		11.7222	14	zia		11.7222	18	zia
11.7787	8	zia		11.7787	14	zia		11.7787	18	zia
11.8595	9	zia		11.8595	15	zia		11.8595	19	zia
11.9268	9	zia		11.9268	15	zia		11.9268	20	zia
12.1311	10	zia		12.1311	16	zia		12.1311	21	zia
12.8068	10	zia		12.8068	16	zia		12.8068	21	zia
12.8292	10	zia		12.8292	17	zia		12.8292	22	zia
12.8641	10	zia		12.8641	17	zia		12.8641	23	zia
13.0169	10	zia		13.0169	17	zia		13.0169	23	zia
13.087	10	zia		13.087	17	zia		13.087	24	zia
13.1463	10	zia		13.1463	17	zia		13.1463	24	zia
13.1762	10	zia		13.1762	17	zia		13.1762	25	zia
13.2902	10	zia		13.2902	17	zia		13.2902	25	zia
13.5506	10	zia		13.5506	17	zia		13.5506	25	zia
13.6346	10	zia		13.6346	17	zia		13.6346	26	zia
13.7054	10	zia		13.7054	18	zia		13.7054	27	zia
13.8497	10	zia		13.8497	19	zia		13.8497	28	zia
13.9759	10	zia		13.9759	19	zia		13.9759	28	zia
14.4588	10	zia		14.4588	19	zia		14.4588	28	zia
14.4987	10	zia		14.4987	19	zia		14.4987	28	zia
14.8313	10	zia		14.8313	19	zia		14.8313	28	zia
14.9604	10	zia		14.9604	19	zia		14.9604	28	zia
15.0247	10	zia		15.0247	19	zia		15.0247	28	zia
15.2171	10	zia		15.2171	19	zia		15.2171	28	zia
15.2241	10	zia		15.2241	19	zia		15.2241	28	zia
15.3502	10	zia		15.3502	19	zia		15.3502	28	zia
15.3859	10	zia		15.3859	20	zia		15.3859	29	zia
15.5075	10	zia		15.5075	21	zia		15.5075	30	zia
15.5697	10	zia		15.5697	21	zia		15.5697	30	zia
15.6408	10	zia		15.6408	21	zia		15.6408	31	zia
15.7669	10	zia		15.7669	21	zia		15.7669	31	zia
15.8387	10	zia		15.8387	21	zia		15.8387	31	zia
15.8656	10	zia		15.8656	21	zia		15.8656	31	zia
16.0293	10	zia		16.0293	21	zia		16.0293	32	zia
16.0801	10	zia		16.0801	21	zia		16.0801	33	zia
16.1628	10	zia		16.1628	21	zia		16.1628	34	zia
16.253	10	zia		16.253	21	zia		16.253	35	zia
16.4304	10	zia		16.4304	21	zia		16.4304	35	zia
16.4378	10	zia		16.4378	22	zia		16.4378	36	zia
16.5995	10	zia		16.5995	22	zia		16.5995	36	zia
16.8093	10	zia		16.8093	22	zia		16.8093	36	zia
16.822	10	zia		16.822	22	zia		16.822	37	zia
17.2034	10	zia		17.2034	22	zia		17.2034	37	zia
17.2425	10	zia		17.2425	23	zia		17.2425	38	zia
17.3358	10	zia		17.3358	23	zia		17.3358	38	zia
17.643	10	zia		17.643	23	zia		17.643	39	zia
17.8115	10	zia		17.8115	23	zia		17.8115	39	zia
17.8646	10	zia		17.8646	23	zia		17.8646	39	zia
17.8762	10	zia		17.8762	23	zia		17.8762	39	zia
17.8914	10	zia		17.8914	23	zia		17.8914	40	zia
18.0009	10	zia		18.0009	23	zia		18.0009	41	zia
18.0096	10	zia		18.0096	24	zia		18.0096	42	zia
18.0706	10	zia		18.0706	24	zia		18.0706	42	zia
18.2065	10	zia		18.2065	24	zia		18.2065	43	zia
18.2483	10	zia		18.2483	24	zia		18.2483	43	zia
18.2818	10	zia		18.2818	24	zia		18.2818	43	zia
18.306	10	zia		18.306	24	zia		18.306	43	zia
18.4408	10	zia		18.4408	24	zia		18.4408	43	zia
18.4713	10	zia		18.4713	24	zia		18.4713	43	zia
18.594	10	zia		18.594	24	zia		18.594	43	zia
18.6963	10	zia		18.6963	25	zia		18.6963	44	zia
18.6986	10	zia		18.6986	25	zia		18.6986	44	zia
18.8158	10	zia		18.8158	25	zia		18.8158	44	zia
18.9478	10	zia		18.9478	25	zia		18.9478	45	zia
19.1184	10	zia		19.1184	25	zia		19.1184	45	zia
19.1319	10	zia		19.1319	25	zia		19.1319	45	zia
19.2465	10	zia		19.2465	26	zia		19.2465	46	zia
19.253	10	zia		19.253	26	zia		19.253	46	zia
19.3364	10	zia		19.3364	26	zia		19.3364	46	zia
19.6412	10	zia		19.6412	26	zia		19.6412	47	zia
19.7834	10	zia		19.7834	26	zia		19.7834	47	zia
19.8801	10	zia		19.8801	27	zia		19.8801	48	zia
19.902	10	zia		19.902	27	zia		19.902	49	zia
19.9361	10	zia		19.9361	27	zia		19.9361	49	zia
19.9851	10	zia		19.9851	27	zia		19.9851	49	zia
20.0811	11	zia		20.0811	28	zia		20.0811	50	zia
20.2391	11	zia		20.2391	28	zia		20.2391	50	zia
20.291	12	zia		20.291	29	zia		20.291	51	zia
20.2953	12	zia		20.2953	29	zia		20.2953	52	zia
20.4124	12	zia		20.4124	29	zia		20.4124	52	zia
20.471	13	zia		20.471	30	zia		20.471	53	zia
20.4849	13	zia		20.4849	30	zia		20.4849	54	zia
20.4984	13	zia		20.4984	30	zia		20.4984	55	zia
20.5183	13	zia		20.5183	30	zia		20.5183	55	zia
20.9058	13	zia		20.9058	30	zia		20.9058	56	zia
21.0736	13	zia		21.0736	30	zia		21.0736	56	zia
21.2806	13	zia		21.2806	30	zia		21.2806	57	zia
21.3504	13	zia		21.3504	31	zia		21.3504	58	zia
21.38	13	zia		21.38	31	zia		21.38	58	zia
21.5479	13	zia		21.5479	32	zia		21.5479	59	zia
21.5768	13	zia		21.5768	32	zia		21.5768	59	zia
22.0792	13	zia		22.0792	32	zia		22.0792	59	zia
22.0801	13	zia		22.0801	32	zia		22.0801	59	zia
22.087	13	zia		22.087	32	zia		22.087	59	zia
22.2873	13	zia		22.2873	32	zia		22.2873	60	zia
22.3615	13	zia		22.3615	32	zia		22.3615	60	zia
22.3872	14	zia		22.3872	33	zia		22.3872	61	zia
22.4579	14	zia		22.4579	33	zia		22.4579	62	zia
22.5863	14	zia		22.5863	33	zia		22.5863	62	zia
22.8676	14	zia		22.8676	33	zia		22.8676	62	zia
22.8734	14	zia		22.8734	33	zia		22.8734	62	zia
23.0727	14	zia		23.0727	33	zia		23.0727	62	zia
23.0817	14	zia		23.0817	33	zia		23.0817	63	zia
23.1325	14	zia		23.1325	33	zia		23.1325	63	zia
23.1516	14	zia		23.1516	33	zia		23.1516	64	zia
23.4411	14	zia		23.4411	33	zia		23.4411	65	zia
23.4601	14	zia		23.4601	33	zia		23.4601	66	zia
23.5035	14	zia		23.5035	33	zia		23.5035	66	zia
24.1838	14	zia		24.1838	33	zia		24.1838	67	zia
25.0393	14	zia		25.0393	33	zia		25.0393	68	zia
25.2022	14	zia		25.2022	34	zia		25.2022	69	zia
25.2841	14	zia		25.2841	35	zia		25.2841	70	zia
25.741	14	zia		25.741	35	zia		25.741	71	zia
27.4456	14	zia		27.4456	36	zia		27.4456	72	zia

## Sheet: S14_Fig
Surface expression of CXCR4 mutants (%WT)
	rep1	rep2	rep3	rep4	Avg	SEM
WT	100	100	100	100	100	0
D20R	101.839	102.896	132.718	74.7696	103.056	11.8372
E26R	101.646	92.7611	129.551	82.6037	101.64	10.0841

## Sheet: S15_Fig
Local distance restraint weight	distance	energy	color
weight=1	0	-1	red
weight=1	0.1	-1	red
weight=1	0.2	-1	red
weight=1	0.3	-1	red
weight=1	0.4	-1	red
weight=1	0.5	-1	red
weight=1	0.6	-1	red
weight=1	0.7	-1	red
weight=1	0.8	-1	red
weight=1	0.9	-1	red
weight=1	1	-1	red
weight=1	1.1	-1	red
weight=1	1.2	-1	red
weight=1	1.3	-1	red
weight=1	1.4	-1	red
weight=1	1.5	-1	red
weight=1	1.6	-1	red
weight=1	1.7	-1	red
weight=1	1.8	-1	red
weight=1	1.9	-1	red
weight=1	2	-1	red
weight=1	2.1	-1	red
weight=1	2.2	-1	red
weight=1	2.3	-1	red
weight=1	2.4	-1	red
weight=1	2.5	-1	red
weight=1	2.6	-1	red
weight=1	2.7	-1	red
weight=1	2.8	-1	red
weight=1	2.9	-1	red
weight=1	3	-1	red
weight=1	3.1	-1	red
weight=1	3.2	-1	red
weight=1	3.3	-1	red
weight=1	3.4	-1	red
weight=1	3.5	-1	red
weight=1	3.6	-1	red
weight=1	3.7	-1	red
weight=1	3.8	-1	red
weight=1	3.9	-1	red
weight=1	4	-0.997444	red
weight=1	4.1	-0.989603	red
weight=1	4.2	-0.976354	red
weight=1	4.3	-0.957763	red
weight=1	4.4	-0.934094	red
weight=1	4.5	-0.905792	red
weight=1	4.6	-0.873458	red
weight=1	4.7	-0.837802	red
weight=1	4.8	-0.7996	red
weight=1	4.9	-0.759644	red
weight=1	5	-0.718697	red
weight=1	5.1	-0.677461	red
weight=1	5.2	-0.63655	red
weight=1	5.3	-0.596479	red
weight=1	5.4	-0.557659	red
weight=1	5.5	-0.5204	red
weight=1	5.6	-0.484922	red
weight=1	5.7	-0.451364	red
weight=1	5.8	-0.419799	red
weight=1	5.9	-0.390244	red
weight=1	6	-0.362676	red
weight=1	6.1	-0.33704	red
weight=1	6.2	-0.313259	red
weight=1	6.3	-0.29124	red
weight=1	6.4	-0.270882	red
weight=1	6.5	-0.25208	red
weight=1	6.6	-0.234727	red
weight=1	6.7	-0.218718	red
weight=1	6.8	-0.203953	red
weight=1	6.9	-0.190335	red
weight=1	7	-0.177772	red
weight=1	7.1	-0.166179	red
weight=1	7.2	-0.155477	red
weight=1	7.3	-0.145592	red
weight=1	7.4	-0.136456	red
weight=1	7.5	-0.128007	red
weight=1	7.6	-0.120187	red
weight=1	7.7	-0.112943	red
weight=1	7.8	-0.106229	red
weight=1	7.9	-0.1	red
weight=1	8	-0.0942165	red
weight=1	8.1	-0.0888416	red
weight=1	8.2	-0.0838424	red
weight=1	8.3	-0.0791886	red
weight=1	8.4	-0.0748526	red
weight=1	8.5	-0.0708091	red
weight=1	8.6	-0.0670352	red
weight=1	8.7	-0.0635099	red
weight=1	8.8	-0.0602141	red
weight=1	8.9	-0.0571302	red
weight=1	9	-0.0542423	red
weight=1	9.1	-0.0515356	red
weight=1	9.2	-0.0489968	red
weight=1	9.3	-0.0466136	red
weight=1	9.4	-0.0443747	red
weight=1	9.5	-0.0422698	red
weight=1	9.6	-0.0402894	red
weight=1	9.7	-0.0384247	red
weight=1	9.8	-0.0366677	red
weight=1	9.9	-0.035011	red
weight=1	10	-0.0334479	red
weight=2	0	-2	orange
weight=2	0.1	-2	orange
weight=2	0.2	-2	orange
weight=2	0.3	-2	orange
weight=2	0.4	-2	orange
weight=2	0.5	-2	orange
weight=2	0.6	-2	orange
weight=2	0.7	-2	orange
weight=2	0.8	-2	orange
weight=2	0.9	-2	orange
weight=2	1	-2	orange
weight=2	1.1	-2	orange
weight=2	1.2	-2	orange
weight=2	1.3	-2	orange
weight=2	1.4	-2	orange
weight=2	1.5	-2	orange
weight=2	1.6	-2	orange
weight=2	1.7	-2	orange
weight=2	1.8	-2	orange
weight=2	1.9	-2	orange
weight=2	2	-2	orange
weight=2	2.1	-2	orange
weight=2	2.2	-2	orange
weight=2	2.3	-2	orange
weight=2	2.4	-2	orange
weight=2	2.5	-2	orange
weight=2	2.6	-2	orange
weight=2	2.7	-2	orange
weight=2	2.8	-2	orange
weight=2	2.9	-2	orange
weight=2	3	-2	orange
weight=2	3.1	-2	orange
weight=2	3.2	-2	orange
weight=2	3.3	-2	orange
weight=2	3.4	-2	orange
weight=2	3.5	-2	orange
weight=2	3.6	-2	orange
weight=2	3.7	-2	orange
weight=2	3.8	-2	orange
weight=2	3.9	-2	orange
weight=2	4	-1.99489	orange
weight=2	4.1	-1.97921	orange
weight=2	4.2	-1.95271	orange
weight=2	4.3	-1.91553	orange
weight=2	4.4	-1.86819	orange
weight=2	4.5	-1.81158	orange
weight=2	4.6	-1.74692	orange
weight=2	4.7	-1.6756	orange
weight=2	4.8	-1.5992	orange
weight=2	4.9	-1.51929	orange
weight=2	5	-1.43739	orange
weight=2	5.1	-1.35492	orange
weight=2	5.2	-1.2731	orange
weight=2	5.3	-1.19296	orange
weight=2	5.4	-1.11532	orange
weight=2	5.5	-1.0408	orange
weight=2	5.6	-0.969844	orange
weight=2	5.7	-0.902729	orange
weight=2	5.8	-0.839598	orange
weight=2	5.9	-0.780489	orange
weight=2	6	-0.725353	orange
weight=2	6.1	-0.674081	orange
weight=2	6.2	-0.626518	orange
weight=2	6.3	-0.58248	orange
weight=2	6.4	-0.541764	orange
weight=2	6.5	-0.504159	orange
weight=2	6.6	-0.469453	orange
weight=2	6.7	-0.437436	orange
weight=2	6.8	-0.407906	orange
weight=2	6.9	-0.38067	orange
weight=2	7	-0.355544	orange
weight=2	7.1	-0.332359	orange
weight=2	7.2	-0.310955	orange
weight=2	7.3	-0.291185	orange
weight=2	7.4	-0.272912	orange
weight=2	7.5	-0.256014	orange
weight=2	7.6	-0.240373	orange
weight=2	7.7	-0.225887	orange
weight=2	7.8	-0.212458	orange
weight=2	7.9	-0.2	orange
weight=2	8	-0.188433	orange
weight=2	8.1	-0.177683	orange
weight=2	8.2	-0.167685	orange
weight=2	8.3	-0.158377	orange
weight=2	8.4	-0.149705	orange
weight=2	8.5	-0.141618	orange
weight=2	8.6	-0.13407	orange
weight=2	8.7	-0.12702	orange
weight=2	8.8	-0.120428	orange
weight=2	8.9	-0.11426	orange
weight=2	9	-0.108485	orange
weight=2	9.1	-0.103071	orange
weight=2	9.2	-0.0979936	orange
weight=2	9.3	-0.0932272	orange
weight=2	9.4	-0.0887495	orange
weight=2	9.5	-0.0845396	orange
weight=2	9.6	-0.0805787	orange
weight=2	9.7	-0.0768493	orange
weight=2	9.8	-0.0733354	orange
weight=2	9.9	-0.070022	orange
weight=2	10	-0.0668957	orange
weight=3	0	-3	yellow
weight=3	0.1	-3	yellow
weight=3	0.2	-3	yellow
weight=3	0.3	-3	yellow
weight=3	0.4	-3	yellow
weight=3	0.5	-3	yellow
weight=3	0.6	-3	yellow
weight=3	0.7	-3	yellow
weight=3	0.8	-3	yellow
weight=3	0.9	-3	yellow
weight=3	1	-3	yellow
weight=3	1.1	-3	yellow
weight=3	1.2	-3	yellow
weight=3	1.3	-3	yellow
weight=3	1.4	-3	yellow
weight=3	1.5	-3	yellow
weight=3	1.6	-3	yellow
weight=3	1.7	-3	yellow
weight=3	1.8	-3	yellow
weight=3	1.9	-3	yellow
weight=3	2	-3	yellow
weight=3	2.1	-3	yellow
weight=3	2.2	-3	yellow
weight=3	2.3	-3	yellow
weight=3	2.4	-3	yellow
weight=3	2.5	-3	yellow
weight=3	2.6	-3	yellow
weight=3	2.7	-3	yellow
weight=3	2.8	-3	yellow
weight=3	2.9	-3	yellow
weight=3	3	-3	yellow
weight=3	3.1	-3	yellow
weight=3	3.2	-3	yellow
weight=3	3.3	-3	yellow
weight=3	3.4	-3	yellow
weight=3	3.5	-3	yellow
weight=3	3.6	-3	yellow
weight=3	3.7	-3	yellow
weight=3	3.8	-3	yellow
weight=3	3.9	-3	yellow
weight=3	4	-2.99233	yellow
weight=3	4.1	-2.96881	yellow
weight=3	4.2	-2.92906	yellow
weight=3	4.3	-2.87329	yellow
weight=3	4.4	-2.80228	yellow
weight=3	4.5	-2.71738	yellow
weight=3	4.6	-2.62037	yellow
weight=3	4.7	-2.5134	yellow
weight=3	4.8	-2.3988	yellow
weight=3	4.9	-2.27893	yellow
weight=3	5	-2.15609	yellow
weight=3	5.1	-2.03238	yellow
weight=3	5.2	-1.90965	yellow
weight=3	5.3	-1.78944	yellow
weight=3	5.4	-1.67298	yellow
weight=3	5.5	-1.5612	yellow
weight=3	5.6	-1.45477	yellow
weight=3	5.7	-1.35409	yellow
weight=3	5.8	-1.2594	yellow
weight=3	5.9	-1.17073	yellow
weight=3	6	-1.08803	yellow
weight=3	6.1	-1.01112	yellow
weight=3	6.2	-0.939777	yellow
weight=3	6.3	-0.87372	yellow
weight=3	6.4	-0.812646	yellow
weight=3	6.5	-0.756239	yellow
weight=3	6.6	-0.70418	yellow
weight=3	6.7	-0.656155	yellow
weight=3	6.8	-0.611859	yellow
weight=3	6.9	-0.571005	yellow
weight=3	7	-0.533316	yellow
weight=3	7.1	-0.498538	yellow
weight=3	7.2	-0.466432	yellow
weight=3	7.3	-0.436777	yellow
weight=3	7.4	-0.409369	yellow
weight=3	7.5	-0.38402	yellow
weight=3	7.6	-0.36056	yellow
weight=3	7.7	-0.33883	yellow
weight=3	7.8	-0.318688	yellow
weight=3	7.9	-0.300001	yellow
weight=3	8	-0.282649	yellow
weight=3	8.1	-0.266525	yellow
weight=3	8.2	-0.251527	yellow
weight=3	8.3	-0.237566	yellow
weight=3	8.4	-0.224558	yellow
weight=3	8.5	-0.212427	yellow
weight=3	8.6	-0.201106	yellow
weight=3	8.7	-0.19053	yellow
weight=3	8.8	-0.180642	yellow
weight=3	8.9	-0.171391	yellow
weight=3	9	-0.162727	yellow
weight=3	9.1	-0.154607	yellow
weight=3	9.2	-0.14699	yellow
weight=3	9.3	-0.139841	yellow
weight=3	9.4	-0.133124	yellow
weight=3	9.5	-0.126809	yellow
weight=3	9.6	-0.120868	yellow
weight=3	9.7	-0.115274	yellow
weight=3	9.8	-0.110003	yellow
weight=3	9.9	-0.105033	yellow
weight=3	10	-0.100344	yellow
weight=4	0	-4	green
weight=4	0.1	-4	green
weight=4	0.2	-4	green
weight=4	0.3	-4	green
weight=4	0.4	-4	green
weight=4	0.5	-4	green
weight=4	0.6	-4	green
weight=4	0.7	-4	green
weight=4	0.8	-4	green
weight=4	0.9	-4	green
weight=4	1	-4	green
weight=4	1.1	-4	green
weight=4	1.2	-4	green
weight=4	1.3	-4	green
weight=4	1.4	-4	green
weight=4	1.5	-4	green
weight=4	1.6	-4	green
weight=4	1.7	-4	green
weight=4	1.8	-4	green
weight=4	1.9	-4	green
weight=4	2	-4	green
weight=4	2.1	-4	green
weight=4	2.2	-4	green
weight=4	2.3	-4	green
weight=4	2.4	-4	green
weight=4	2.5	-4	green
weight=4	2.6	-4	green
weight=4	2.7	-4	green
weight=4	2.8	-4	green
weight=4	2.9	-4	green
weight=4	3	-4	green
weight=4	3.1	-4	green
weight=4	3.2	-4	green
weight=4	3.3	-4	green
weight=4	3.4	-4	green
weight=4	3.5	-4	green
weight=4	3.6	-4	green
weight=4	3.7	-4	green
weight=4	3.8	-4	green
weight=4	3.9	-4	green
weight=4	4	-3.98977	green
weight=4	4.1	-3.95841	green
weight=4	4.2	-3.90541	green
weight=4	4.3	-3.83105	green
weight=4	4.4	-3.73637	green
weight=4	4.5	-3.62317	green
weight=4	4.6	-3.49383	green
weight=4	4.7	-3.35121	green
weight=4	4.8	-3.1984	green
weight=4	4.9	-3.03858	green
weight=4	5	-2.87479	green
weight=4	5.1	-2.70984	green
weight=4	5.2	-2.5462	green
weight=4	5.3	-2.38592	green
weight=4	5.4	-2.23063	green
weight=4	5.5	-2.0816	green
weight=4	5.6	-1.93969	green
weight=4	5.7	-1.80546	green
weight=4	5.8	-1.6792	green
weight=4	5.9	-1.56098	green
weight=4	6	-1.45071	green
weight=4	6.1	-1.34816	green
weight=4	6.2	-1.25304	green
weight=4	6.3	-1.16496	green
weight=4	6.4	-1.08353	green
weight=4	6.5	-1.00832	green
weight=4	6.6	-0.938906	green
weight=4	6.7	-0.874873	green
weight=4	6.8	-0.815813	green
weight=4	6.9	-0.761339	green
weight=4	7	-0.711088	green
weight=4	7.1	-0.664718	green
weight=4	7.2	-0.62191	green
weight=4	7.3	-0.582369	green
weight=4	7.4	-0.545825	green
weight=4	7.5	-0.512027	green
weight=4	7.6	-0.480747	green
weight=4	7.7	-0.451774	green
weight=4	7.8	-0.424917	green
weight=4	7.9	-0.400001	green
weight=4	8	-0.376866	green
weight=4	8.1	-0.355367	green
weight=4	8.2	-0.33537	green
weight=4	8.3	-0.316755	green
weight=4	8.4	-0.29941	green
weight=4	8.5	-0.283236	green
weight=4	8.6	-0.268141	green
weight=4	8.7	-0.25404	green
weight=4	8.8	-0.240856	green
weight=4	8.9	-0.228521	green
weight=4	9	-0.216969	green
weight=4	9.1	-0.206142	green
weight=4	9.2	-0.195987	green
weight=4	9.3	-0.186454	green
weight=4	9.4	-0.177499	green
weight=4	9.5	-0.169079	green
weight=4	9.6	-0.161157	green
weight=4	9.7	-0.153699	green
weight=4	9.8	-0.146671	green
weight=4	9.9	-0.140044	green
weight=4	10	-0.133791	green
weight=5	0	-5	blue
weight=5	0.1	-5	blue
weight=5	0.2	-5	blue
weight=5	0.3	-5	blue
weight=5	0.4	-5	blue
weight=5	0.5	-5	blue
weight=5	0.6	-5	blue
weight=5	0.7	-5	blue
weight=5	0.8	-5	blue
weight=5	0.9	-5	blue
weight=5	1	-5	blue
weight=5	1.1	-5	blue
weight=5	1.2	-5	blue
weight=5	1.3	-5	blue
weight=5	1.4	-5	blue
weight=5	1.5	-5	blue
weight=5	1.6	-5	blue
weight=5	1.7	-5	blue
weight=5	1.8	-5	blue
weight=5	1.9	-5	blue
weight=5	2	-5	blue
weight=5	2.1	-5	blue
weight=5	2.2	-5	blue
weight=5	2.3	-5	blue
weight=5	2.4	-5	blue
weight=5	2.5	-5	blue
weight=5	2.6	-5	blue
weight=5	2.7	-5	blue
weight=5	2.8	-5	blue
weight=5	2.9	-5	blue
weight=5	3	-5	blue
weight=5	3.1	-5	blue
weight=5	3.2	-5	blue
weight=5	3.3	-5	blue
weight=5	3.4	-5	blue
weight=5	3.5	-5	blue
weight=5	3.6	-5	blue
weight=5	3.7	-5	blue
weight=5	3.8	-5	blue
weight=5	3.9	-5	blue
weight=5	4	-4.98722	blue
weight=5	4.1	-4.94802	blue
weight=5	4.2	-4.88177	blue
weight=5	4.3	-4.78881	blue
weight=5	4.4	-4.67047	blue
weight=5	4.5	-4.52896	blue
weight=5	4.6	-4.36729	blue
weight=5	4.7	-4.18901	blue
weight=5	4.8	-3.998	blue
weight=5	4.9	-3.79822	blue
weight=5	5	-3.59349	blue
weight=5	5.1	-3.38731	blue
weight=5	5.2	-3.18275	blue
weight=5	5.3	-2.98239	blue
weight=5	5.4	-2.78829	blue
weight=5	5.5	-2.602	blue
weight=5	5.6	-2.42461	blue
weight=5	5.7	-2.25682	blue
weight=5	5.8	-2.099	blue
weight=5	5.9	-1.95122	blue
weight=5	6	-1.81338	blue
weight=5	6.1	-1.6852	blue
weight=5	6.2	-1.56629	blue
weight=5	6.3	-1.4562	blue
weight=5	6.4	-1.35441	blue
weight=5	6.5	-1.2604	blue
weight=5	6.6	-1.17363	blue
weight=5	6.7	-1.09359	blue
weight=5	6.8	-1.01977	blue
weight=5	6.9	-0.951674	blue
weight=5	7	-0.888861	blue
weight=5	7.1	-0.830897	blue
weight=5	7.2	-0.777387	blue
weight=5	7.3	-0.727962	blue
weight=5	7.4	-0.682281	blue
weight=5	7.5	-0.640034	blue
weight=5	7.6	-0.600933	blue
weight=5	7.7	-0.564717	blue
weight=5	7.8	-0.531146	blue
weight=5	7.9	-0.500001	blue
weight=5	8	-0.471082	blue
weight=5	8.1	-0.444208	blue
weight=5	8.2	-0.419212	blue
weight=5	8.3	-0.395943	blue
weight=5	8.4	-0.374263	blue
weight=5	8.5	-0.354046	blue
weight=5	8.6	-0.335176	blue
weight=5	8.7	-0.31755	blue
weight=5	8.8	-0.301071	blue
weight=5	8.9	-0.285651	blue
weight=5	9	-0.271211	blue
weight=5	9.1	-0.257678	blue
weight=5	9.2	-0.244984	blue
weight=5	9.3	-0.233068	blue
weight=5	9.4	-0.221874	blue
weight=5	9.5	-0.211349	blue
weight=5	9.6	-0.201447	blue
weight=5	9.7	-0.192123	blue
weight=5	9.8	-0.183338	blue
weight=5	9.9	-0.175055	blue
weight=5	10	-0.167239	blue
