# Supplementary material for: Crosslinking-guided geometry of a complete CXC receptor-chemokine complex and the basis of chemokine subfamily selectivity
Source: PLoS Biol. 2020 Apr 9;18(4):e3000656. doi: 10.1371/journal.pbio.3000656 (PMC7173943; doi:10.1371/journal.pbio.3000656)
Supplement: S2 Data — (PDB) [file pbio.3000656.s022.pdb]

HEADER                                                        REFACET
EXPDTA    THEORETICAL MODEL
REMARK   3                                                              
REMARK   3 REFINEMENT OR HYDROGEN PLACEMENT:                            
REMARK   3   PROGRAM 1                  ICM 3.8                     
REMARK   3   AUTHORS 1      R.ABAGYAN, M.TOTROV                         
SEQRES   1 A  304  MET GLU GLY ILE SER ILE TYS THR SER ASP ASN TYS THR 
SEQRES   2 A  304  GLU GLU MET GLY SER GLY ASP TYS ASP SER MET LYS GLU 
SEQRES   3 A  304  PRO CYS PHE ARG GLU GLU ASN ALA ASN PHE ASN LYS ILE 
SEQRES   4 A  304  PHE LEU PRO THR ILE TYR SER ILE ILE PHE LEU THR GLY 
SEQRES   5 A  304  ILE VAL GLY ASN GLY LEU VAL ILE LEU VAL MET GLY TYR 
SEQRES   6 A  304  GLN LYS LYS LEU ARG SER MET THR ASP LYS TYR ARG LEU 
SEQRES   7 A  304  HIE LEU SER VAL ALA ASP LEU LEU PHE VAL ILE THR LEU 
SEQRES   8 A  304  PRO PHE TRP ALA VAL ASP ALA VAL ALA ASN TRP TYR PHE 
SEQRES   9 A  304  GLY ASN PHE LEU CYS LYS ALA VAL HIS VAL ILE TYR THR 
SEQRES  10 A  304  VAL ASN LEU TYR SER SER VAL LEU ILE LEU ALA PHE ILE 
SEQRES  11 A  304  SER LEU ASP ARG TYR LEU ALA ILE VAL HIS ALA THR ASN 
SEQRES  12 A  304  SER GLN ARG PRO ARG LYS LEU LEU ALA GLU LYS VAL VAL 
SEQRES  13 A  304  TYR VAL GLY VAL TRP ILE PRO ALA LEU LEU LEU THR ILE 
SEQRES  14 A  304  PRO ASP PHE ILE PHE ALA ASN VAL SER GLU ALA ASP ASP 
SEQRES  15 A  304  ARG TYR ILE CYS ASP ARG PHE TYR PRO ASN ASP LEU TRP 
SEQRES  16 A  304  VAL VAL VAL PHE GLN PHE GLN HIS ILE MET VAL GLY LEU 
SEQRES  17 A  304  ILE LEU PRO GLY ILE VAL ILE LEU SER CYS TYR CYS ILE 
SEQRES  18 A  304  ILE ILE SER LYS LEU SER HIS SER LYS GLY HIS GLN LYS 
SEQRES  19 A  304  ARG LYS ALA LEU LYS THR THR VAL ILE LEU ILE LEU ALA 
SEQRES  20 A  304  PHE PHE ALA CYS TRP LEU PRO TYR TYR ILE GLY ILE SER 
SEQRES  21 A  304  ILE ASP SER PHE ILE LEU LEU GLU ILE ILE LYS GLN GLY 
SEQRES  22 A  304  CYS GLU PHE GLU ASN THR VAL HIS LYS TRP ILE SER ILE 
SEQRES  23 A  304  THR GLU ALA LEU ALA PHE PHE HIS CYS CYS LEU ASN PRO 
SEQRES  24 A  304  ILE LEU TYR ALA PHE                                 
SEQRES   1 L   68  LYS PRO VAL SER LEU SER TYR ARG CYS PRO CYS ARG PHE 
SEQRES   2 L   68  PHE GLU SER HIS VAL ALA ARG ALA ASN VAL LYS HIS LEU 
SEQRES   3 L   68  LYS ILE LEU ASN THR PRO ASN CYS ALA LEU GLN ILE VAL 
SEQRES   4 L   68  ALA ARG LEU LYS ASN ASN ASN ARG GLN VAL CYS ILE ASP 
SEQRES   5 L   68  PRO LYS LEU LYS TRP ILE GLN GLU TYR LEU GLU LYS ALA 
SEQRES   6 L   68  LEU ASN LYS                                         
HELIX    1  HA GLU A   31  GLY A   64  1
HELIX    2  HB THR A   73  THR A   73  5
HELIX    3  HC ASP A   74  VAL A   88  1
HELIX    4  HD ILE A   89  THR A   90  1
HELIX    5  HE LEU A   91  ALA A   95  1
HELIX    6  HF ASP A   97  VAL A   99  1
HELIX    7  HG ASN A  106  ILE A  138  1
HELIX    8  HH ARG A  146  LEU A  150  1
HELIX    9  HI LEU A  151  VAL A  155  1
HELIX   10  HJ VAL A  156  VAL A  156  1
HELIX   11  HK TYR A  157  TRP A  161  1
HELIX   12  HL ILE A  162  LEU A  166  1
HELIX   13  HM LEU A  167  THR A  168  1
HELIX   14  HN ILE A  169  PHE A  174  1
HELIX   15  HO LEU A  194  ILE A  204  1
HELIX   16  HP MET A  205  ILE A  209  1
HELIX   17  HQ LEU A  210  SER A  224  1
HELIX   18  HR HIS A  232  SER A  260  1
HELIX   19  HS ASP A  262  LEU A  266  1
HELIX   20  HT CYS A  274  LEU A  290  1
HELIX   21  HU ALA A  291  PHE A  293  1
HELIX   22  HV HIS A  294  CYS A  295  1
HELIX   23  HW LEU A  297  TYR A  302  1
HELIX   24  HX GLU L   15  GLU L   15  9
HELIX   25  HY VAL L   23  VAL L   23  9
HELIX    0  H@ LEU L   42  LEU L   42  9
HELIX    1  HA ILE L   58  LEU L   66  1
SHEET    1  SA 1 GLY A   3  TYS A   7  0
SHEET    2  SB 1 ALA A 175  ALA A 180  0
SHEET    3  SC 1 ARG A 183  ARG A 188  0
SHEET    4  SD 1 HIS L  25  LEU L  29  0
SHEET    5  SE 1 ILE L  38  ARG L  41  0
SHEET    6  SF 1 GLN L  48  ILE L  51  0
SSBOND   1 CYS A   28    CYS A  274 
SSBOND   2 CYS A  109    CYS A  186 
SSBOND   3 CYS L    9    CYS L   34 
SSBOND   4 CYS L   11    CYS L   50 
ATOM      1  C   ACE A   0     101.018   0.493  21.520  1.00 20.00           C
ATOM      2  O   ACE A   0     100.365  -0.167  20.713  1.00 20.00           O
ATOM      3  CM  ACE A   0     101.054   1.980  21.428  1.00 20.00           C
ATOM      4 1HM  ACE A   0     100.818   2.209  20.388  1.00 20.00           H
ATOM      5 2HM  ACE A   0     102.041   2.372  21.671  1.00 20.00           H
ATOM      6 3HM  ACE A   0     100.310   2.439  22.079  1.00 20.00           H
ATOM      7  N   MET A   1     101.728  -0.024  22.512  1.00 20.00           N
ATOM      8  CA  MET A   1     101.773  -1.460  22.731  1.00 20.00           C
ATOM      9  C   MET A   1     102.404  -2.150  21.520  1.00 20.00           C
ATOM     10  O   MET A   1     102.911  -1.487  20.617  1.00 20.00           O
ATOM     11  HA  MET A   1     102.395  -1.602  23.615  1.00 20.00           H
ATOM     12  CB  MET A   1     100.355  -1.987  22.956  1.00 20.00           C
ATOM     13 1HB  MET A   1      99.664  -1.150  23.059  1.00 20.00           H
ATOM     14 2HB  MET A   1     100.034  -2.561  22.087  1.00 20.00           H
ATOM     15  CG  MET A   1     100.289  -2.866  24.207  1.00 20.00           C
ATOM     16 1HG  MET A   1     101.157  -3.524  24.245  1.00 20.00           H
ATOM     17 2HG  MET A   1     100.322  -2.244  25.101  1.00 20.00           H
ATOM     18  SD  MET A   1      98.790  -3.835  24.194  1.00 20.00           S
ATOM     19  CE  MET A   1      99.484  -5.479  24.142  1.00 20.00           C
ATOM     20 1HE  MET A   1     100.011  -5.681  25.074  1.00 20.00           H
ATOM     21 2HE  MET A   1      98.683  -6.207  24.012  1.00 20.00           H
ATOM     22 3HE  MET A   1     100.181  -5.553  23.307  1.00 20.00           H
ATOM     23  HN  MET A   1     102.265   0.519  23.158  1.00 20.00           H
ATOM     24  N   GLU A   2     102.352  -3.474  21.540  1.00 20.00           N
ATOM     25  CA  GLU A   2     102.878  -4.261  20.437  1.00 20.00           C
ATOM     26  C   GLU A   2     102.217  -3.886  19.109  1.00 20.00           C
ATOM     27  O   GLU A   2     101.021  -3.604  19.065  1.00 20.00           O
ATOM     28  HA  GLU A   2     103.940  -4.019  20.390  1.00 20.00           H
ATOM     29  CB  GLU A   2     102.716  -5.758  20.705  1.00 20.00           C
ATOM     30 1HB  GLU A   2     101.707  -5.959  21.065  1.00 20.00           H
ATOM     31 2HB  GLU A   2     102.973  -6.322  19.809  1.00 20.00           H
ATOM     32  CG  GLU A   2     103.676  -6.227  21.800  1.00 20.00           C
ATOM     33 1HG  GLU A   2     104.706  -6.077  21.474  1.00 20.00           H
ATOM     34 2HG  GLU A   2     103.535  -5.623  22.696  1.00 20.00           H
ATOM     35  CD  GLU A   2     103.451  -7.703  22.132  1.00 20.00           C
ATOM     36  OE1 GLU A   2     104.463  -8.435  22.181  1.00 20.00           O
ATOM     37  OE2 GLU A   2     102.271  -8.066  22.330  1.00 20.00           O
ATOM     38  HN  GLU A   2     101.961  -4.007  22.290  1.00 20.00           H
ATOM     39  N   GLY A   3     103.026  -3.896  18.059  1.00 20.00           N
ATOM     40  CA  GLY A   3     102.537  -3.550  16.735  1.00 20.00           C
ATOM     41  C   GLY A   3     103.193  -4.445  15.682  1.00 20.00           C
ATOM     42  O   GLY A   3     104.417  -4.486  15.573  1.00 20.00           O
ATOM     43 1HA  GLY A   3     101.453  -3.664  16.702  1.00 20.00           H
ATOM     44 2HA  GLY A   3     102.754  -2.503  16.526  1.00 20.00           H
ATOM     45  HN  GLY A   3     103.996  -4.134  18.103  1.00 20.00           H
ATOM     46  N   ILE A   4     102.349  -5.140  14.933  1.00 20.00           N
ATOM     47  CA  ILE A   4     102.831  -6.123  13.978  1.00 20.00           C
ATOM     48  C   ILE A   4     102.772  -5.484  12.589  1.00 20.00           C
ATOM     49  O   ILE A   4     101.708  -5.055  12.144  1.00 20.00           O
ATOM     50  HA  ILE A   4     103.869  -6.341  14.229  1.00 20.00           H
ATOM     51  HB  ILE A   4     100.988  -7.208  13.992  1.00 20.00           H
ATOM     52  CB  ILE A   4     102.048  -7.430  14.113  1.00 20.00           C
ATOM     53  CG1 ILE A   4     102.227  -8.035  15.507  1.00 20.00           C
ATOM     54 1HG1 ILE A   4     103.221  -8.473  15.593  1.00 20.00           H
ATOM     55 2HG1 ILE A   4     102.159  -7.249  16.259  1.00 20.00           H
ATOM     56  CG2 ILE A   4     102.432  -8.416  13.007  1.00 20.00           C
ATOM     57 1HG2 ILE A   4     102.266  -7.954  12.034  1.00 20.00           H
ATOM     58 2HG2 ILE A   4     103.484  -8.683  13.108  1.00 20.00           H
ATOM     59 3HG2 ILE A   4     101.820  -9.314  13.092  1.00 20.00           H
ATOM     60  CD1 ILE A   4     101.168  -9.104  15.781  1.00 20.00           C
ATOM     61 1HD1 ILE A   4     100.177  -8.690  15.596  1.00 20.00           H
ATOM     62 2HD1 ILE A   4     101.334  -9.957  15.123  1.00 20.00           H
ATOM     63 3HD1 ILE A   4     101.238  -9.428  16.819  1.00 20.00           H
ATOM     64  HN  ILE A   4     101.355  -5.041  14.972  1.00 20.00           H
ATOM     65  N   SER A   5     103.927  -5.440  11.942  1.00 20.00           N
ATOM     66  CA  SER A   5     104.014  -4.890  10.600  1.00 20.00           C
ATOM     67  C   SER A   5     103.653  -5.959   9.567  1.00 20.00           C
ATOM     68  O   SER A   5     104.290  -7.009   9.507  1.00 20.00           O
ATOM     69  HA  SER A   5     103.290  -4.076  10.575  1.00 20.00           H
ATOM     70  CB  SER A   5     105.413  -4.337  10.321  1.00 20.00           C
ATOM     71 1HB  SER A   5     105.500  -4.087   9.264  1.00 20.00           H
ATOM     72 2HB  SER A   5     105.556  -3.412  10.880  1.00 20.00           H
ATOM     73  OG  SER A   5     106.435  -5.266  10.674  1.00 20.00           O
ATOM     74  HG  SER A   5     107.314  -4.964  10.305  1.00 20.00           H
ATOM     75  HN  SER A   5     104.792  -5.772  12.320  1.00 20.00           H
ATOM     76  N   ILE A   6     102.632  -5.654   8.780  1.00 20.00           N
ATOM     77  CA  ILE A   6     102.176  -6.577   7.754  1.00 20.00           C
ATOM     78  C   ILE A   6     102.426  -5.936   6.388  1.00 20.00           C
ATOM     79  O   ILE A   6     101.900  -4.863   6.096  1.00 20.00           O
ATOM     80  HA  ILE A   6     102.779  -7.481   7.837  1.00 20.00           H
ATOM     81  HB  ILE A   6     100.100  -6.088   7.917  1.00 20.00           H
ATOM     82  CB  ILE A   6     100.721  -6.979   8.004  1.00 20.00           C
ATOM     83  CG1 ILE A   6     100.538  -7.521   9.423  1.00 20.00           C
ATOM     84 1HG1 ILE A   6     101.222  -8.353   9.590  1.00 20.00           H
ATOM     85 2HG1 ILE A   6     100.794  -6.748  10.147  1.00 20.00           H
ATOM     86  CG2 ILE A   6     100.237  -7.972   6.944  1.00 20.00           C
ATOM     87 1HG2 ILE A   6     100.698  -8.944   7.119  1.00 20.00           H
ATOM     88 2HG2 ILE A   6      99.153  -8.068   7.005  1.00 20.00           H
ATOM     89 3HG2 ILE A   6     100.515  -7.611   5.954  1.00 20.00           H
ATOM     90  CD1 ILE A   6      99.098  -7.984   9.651  1.00 20.00           C
ATOM     91 1HD1 ILE A   6      98.917  -8.095  10.720  1.00 20.00           H
ATOM     92 2HD1 ILE A   6      98.409  -7.246   9.241  1.00 20.00           H
ATOM     93 3HD1 ILE A   6      98.941  -8.942   9.155  1.00 20.00           H
ATOM     94  HN  ILE A   6     102.120  -4.796   8.834  1.00 20.00           H
ATOM     95  N   TYS A   7     103.230  -6.620   5.587  1.00 20.00           N
ATOM     96  CA  TYS A   7     103.805  -6.006   4.402  1.00 20.00           C
ATOM     97  C   TYS A   7     103.088  -6.486   3.138  1.00 20.00           C
ATOM     98  O   TYS A   7     102.234  -7.368   3.202  1.00 20.00           O
ATOM     99  S   TYS A   7     109.620  -3.680   8.611  1.00 20.00           S
ATOM    100  HA  TYS A   7     103.687  -4.927   4.491  1.00 20.00           H
ATOM    101  CB  TYS A   7     105.264  -6.466   4.354  1.00 20.00           C
ATOM    102 1HB  TYS A   7     105.290  -7.555   4.308  1.00 20.00           H
ATOM    103 2HB  TYS A   7     105.720  -6.097   3.436  1.00 20.00           H
ATOM    104  CG  TYS A   7     106.102  -6.000   5.546  1.00 20.00           C
ATOM    105  HD1 TYS A   7     105.625  -7.717   6.738  1.00 20.00           H
ATOM    106  CD1 TYS A   7     106.169  -6.774   6.687  1.00 20.00           C
ATOM    107  CD2 TYS A   7     106.791  -4.806   5.480  1.00 20.00           C
ATOM    108  HD2 TYS A   7     106.738  -4.195   4.579  1.00 20.00           H
ATOM    109  CE1 TYS A   7     106.958  -6.335   7.809  1.00 20.00           C
ATOM    110  HE1 TYS A   7     107.020  -6.937   8.716  1.00 20.00           H
ATOM    111  HE2 TYS A   7     108.129  -3.426   6.564  1.00 20.00           H
ATOM    112  CE2 TYS A   7     107.580  -4.367   6.602  1.00 20.00           C
ATOM    113  CZ  TYS A   7     107.625  -5.154   7.711  1.00 20.00           C
ATOM    114  OH  TYS A   7     108.397  -4.725   8.809  1.00 20.00           O
ATOM    115  HN  TYS A   7     103.489  -7.574   5.737  1.00 20.00           H
ATOM    116  O1S TYS A   7     110.368  -4.119   7.449  1.00 20.00           O
ATOM    117  O2S TYS A   7     110.420  -3.732   9.819  1.00 20.00           O
ATOM    118  O3S TYS A   7     109.031  -2.371   8.411  1.00 20.00           O
ATOM    119  N   THR A   8     103.464  -5.885   2.019  1.00 20.00           N
ATOM    120  CA  THR A   8     102.957  -6.320   0.728  1.00 20.00           C
ATOM    121  C   THR A   8     101.506  -6.803   0.669  1.00 20.00           C
ATOM    122  O   THR A   8     100.588  -6.001   0.503  1.00 20.00           O
ATOM    123  HA  THR A   8     102.975  -5.470   0.047  1.00 20.00           H
ATOM    124  HB  THR A   8     103.559  -7.764  -0.779  1.00 20.00           H
ATOM    125  CB  THR A   8     103.885  -7.416   0.201  1.00 20.00           C
ATOM    126  OG1 THR A   8     103.885  -8.398   1.234  1.00 20.00           O
ATOM    127  HG1 THR A   8     104.379  -9.213   0.931  1.00 20.00           H
ATOM    128  CG2 THR A   8     105.344  -6.960   0.122  1.00 20.00           C
ATOM    129 1HG2 THR A   8     105.731  -6.804   1.128  1.00 20.00           H
ATOM    130 2HG2 THR A   8     105.402  -6.027  -0.439  1.00 20.00           H
ATOM    131 3HG2 THR A   8     105.937  -7.724  -0.381  1.00 20.00           H
ATOM    132  HN  THR A   8     104.101  -5.114   1.984  1.00 20.00           H
ATOM    133  N   SER A   9     101.345  -8.110   0.807  1.00 20.00           N
ATOM    134  CA  SER A   9     100.044  -8.729   0.612  1.00 20.00           C
ATOM    135  C   SER A   9      99.445  -8.262  -0.716  1.00 20.00           C
ATOM    136  O   SER A   9      98.280  -7.871  -0.772  1.00 20.00           O
ATOM    137  HA  SER A   9     100.235  -9.802   0.593  1.00 20.00           H
ATOM    138  CB  SER A   9      99.100  -8.400   1.770  1.00 20.00           C
ATOM    139 1HB  SER A   9      98.818  -7.348   1.721  1.00 20.00           H
ATOM    140 2HB  SER A   9      98.183  -8.980   1.665  1.00 20.00           H
ATOM    141  OG  SER A   9      99.692  -8.674   3.037  1.00 20.00           O
ATOM    142  HG  SER A   9     100.432  -8.026   3.215  1.00 20.00           H
ATOM    143  HN  SER A   9     102.082  -8.743   1.047  1.00 20.00           H
ATOM    144  N   ASP A  10     100.268  -8.318  -1.752  1.00 20.00           N
ATOM    145  CA  ASP A  10      99.963  -7.621  -2.990  1.00 20.00           C
ATOM    146  C   ASP A  10      99.362  -8.623  -3.977  1.00 20.00           C
ATOM    147  O   ASP A  10      99.618  -9.822  -3.883  1.00 20.00           O
ATOM    148  HA  ASP A  10      99.264  -6.833  -2.709  1.00 20.00           H
ATOM    149  CB  ASP A  10     101.227  -7.027  -3.614  1.00 20.00           C
ATOM    150 1HB  ASP A  10     101.852  -6.592  -2.834  1.00 20.00           H
ATOM    151 2HB  ASP A  10     101.809  -7.817  -4.087  1.00 20.00           H
ATOM    152  CG  ASP A  10     100.876  -5.956  -4.649  1.00 20.00           C
ATOM    153  OD1 ASP A  10     100.697  -6.341  -5.825  1.00 20.00           O
ATOM    154  OD2 ASP A  10     100.795  -4.777  -4.242  1.00 20.00           O
ATOM    155  HN  ASP A  10     101.129  -8.827  -1.756  1.00 20.00           H
ATOM    156  N   ASN A  11      98.573  -8.095  -4.902  1.00 20.00           N
ATOM    157  CA  ASN A  11      98.036  -8.907  -5.980  1.00 20.00           C
ATOM    158  C   ASN A  11      97.752  -8.017  -7.192  1.00 20.00           C
ATOM    159  O   ASN A  11      96.728  -8.175  -7.856  1.00 20.00           O
ATOM    160  HA  ASN A  11      98.801  -9.655  -6.184  1.00 20.00           H
ATOM    161  CB  ASN A  11      96.723  -9.573  -5.566  1.00 20.00           C
ATOM    162 1HB  ASN A  11      96.324 -10.151  -6.400  1.00 20.00           H
ATOM    163 2HB  ASN A  11      96.908 -10.275  -4.752  1.00 20.00           H
ATOM    164  CG  ASN A  11      95.694  -8.531  -5.123  1.00 20.00           C
ATOM    165  OD1 ASN A  11      95.784  -7.947  -4.055  1.00 20.00           O
ATOM    166  ND2 ASN A  11      94.715  -8.330  -6.000  1.00 20.00           N
ATOM    167 1HD2 ASN A  11      94.700  -8.843  -6.859  1.00 20.00           H
ATOM    168 2HD2 ASN A  11      93.994  -7.667  -5.801  1.00 20.00           H
ATOM    169  HN  ASN A  11      98.302  -7.132  -4.922  1.00 20.00           H
ATOM    170  N   TYS A  12      98.676  -7.102  -7.444  1.00 20.00           N
ATOM    171  CA  TYS A  12      98.511  -6.152  -8.531  1.00 20.00           C
ATOM    172  C   TYS A  12      99.782  -6.085  -9.380  1.00 20.00           C
ATOM    173  O   TYS A  12     100.803  -6.671  -9.023  1.00 20.00           O
ATOM    174  S   TYS A  12      92.448  -5.385  -4.619  1.00 20.00           S
ATOM    175  HA  TYS A  12      97.681  -6.490  -9.151  1.00 20.00           H
ATOM    176  CB  TYS A  12      98.274  -4.792  -7.870  1.00 20.00           C
ATOM    177 1HB  TYS A  12      99.178  -4.496  -7.338  1.00 20.00           H
ATOM    178 2HB  TYS A  12      98.103  -4.047  -8.647  1.00 20.00           H
ATOM    179  CG  TYS A  12      97.096  -4.771  -6.895  1.00 20.00           C
ATOM    180  HD1 TYS A  12      98.346  -4.629  -5.159  1.00 20.00           H
ATOM    181  CD1 TYS A  12      97.325  -4.683  -5.537  1.00 20.00           C
ATOM    182  CD2 TYS A  12      95.803  -4.840  -7.373  1.00 20.00           C
ATOM    183  HD2 TYS A  12      95.622  -4.909  -8.446  1.00 20.00           H
ATOM    184  CE1 TYS A  12      96.216  -4.664  -4.619  1.00 20.00           C
ATOM    185  HE1 TYS A  12      96.383  -4.595  -3.544  1.00 20.00           H
ATOM    186  HE2 TYS A  12      93.668  -4.874  -6.820  1.00 20.00           H
ATOM    187  CE2 TYS A  12      94.694  -4.820  -6.456  1.00 20.00           C
ATOM    188  CZ  TYS A  12      94.955  -4.733  -5.124  1.00 20.00           C
ATOM    189  OH  TYS A  12      93.869  -4.714  -4.226  1.00 20.00           O
ATOM    190  HN  TYS A  12      99.523  -7.004  -6.922  1.00 20.00           H
ATOM    191  O1S TYS A  12      91.698  -5.542  -3.389  1.00 20.00           O
ATOM    192  O2S TYS A  12      92.741  -6.663  -5.239  1.00 20.00           O
ATOM    193  O3S TYS A  12      91.791  -4.477  -5.540  1.00 20.00           O
ATOM    194  N   THR A  13      99.678  -5.366 -10.488  1.00 20.00           N
ATOM    195  CA  THR A  13     100.856  -4.999 -11.255  1.00 20.00           C
ATOM    196  C   THR A  13     101.451  -3.749 -10.604  1.00 20.00           C
ATOM    197  O   THR A  13     100.992  -2.636 -10.855  1.00 20.00           O
ATOM    198  HA  THR A  13     101.583  -5.808 -11.178  1.00 20.00           H
ATOM    199  HB  THR A  13     101.259  -4.444 -13.317  1.00 20.00           H
ATOM    200  CB  THR A  13     100.435  -4.829 -12.716  1.00 20.00           C
ATOM    201  OG1 THR A  13      99.280  -3.997 -12.650  1.00 20.00           O
ATOM    202  HG1 THR A  13      99.540  -3.073 -12.370  1.00 20.00           H
ATOM    203  CG2 THR A  13      99.921  -6.132 -13.333  1.00 20.00           C
ATOM    204 1HG2 THR A  13      99.035  -6.465 -12.791  1.00 20.00           H
ATOM    205 2HG2 THR A  13     100.695  -6.896 -13.267  1.00 20.00           H
ATOM    206 3HG2 THR A  13      99.665  -5.963 -14.379  1.00 20.00           H
ATOM    207  HN  THR A  13      98.811  -5.035 -10.861  1.00 20.00           H
ATOM    208  N   GLU A  14     102.464  -3.975  -9.780  1.00 20.00           N
ATOM    209  CA  GLU A  14     103.078  -2.889  -9.034  1.00 20.00           C
ATOM    210  C   GLU A  14     102.028  -2.090  -8.259  1.00 20.00           C
ATOM    211  O   GLU A  14     101.828  -0.905  -8.520  1.00 20.00           O
ATOM    212  HA  GLU A  14     103.761  -3.369  -8.333  1.00 20.00           H
ATOM    213  CB  GLU A  14     103.876  -1.970  -9.962  1.00 20.00           C
ATOM    214 1HB  GLU A  14     103.242  -1.637 -10.783  1.00 20.00           H
ATOM    215 2HB  GLU A  14     104.304  -1.149  -9.386  1.00 20.00           H
ATOM    216  CG  GLU A  14     105.055  -2.716 -10.590  1.00 20.00           C
ATOM    217 1HG  GLU A  14     105.760  -1.999 -11.012  1.00 20.00           H
ATOM    218 2HG  GLU A  14     105.590  -3.273  -9.821  1.00 20.00           H
ATOM    219  CD  GLU A  14     104.578  -3.675 -11.683  1.00 20.00           C
ATOM    220  OE1 GLU A  14     104.051  -3.164 -12.695  1.00 20.00           O
ATOM    221  OE2 GLU A  14     104.751  -4.896 -11.481  1.00 20.00           O
ATOM    222  HN  GLU A  14     102.862  -4.877  -9.618  1.00 20.00           H
ATOM    223  N   GLU A  15     101.385  -2.772  -7.322  1.00 20.00           N
ATOM    224  CA  GLU A  15     100.407  -2.124  -6.465  1.00 20.00           C
ATOM    225  C   GLU A  15      99.196  -1.564  -7.212  1.00 20.00           C
ATOM    226  O   GLU A  15      99.248  -1.363  -8.424  1.00 20.00           O
ATOM    227  HA  GLU A  15     100.058  -2.902  -5.785  1.00 20.00           H
ATOM    228  CB  GLU A  15     101.051  -1.000  -5.651  1.00 20.00           C
ATOM    229 1HB  GLU A  15     101.422  -0.226  -6.323  1.00 20.00           H
ATOM    230 2HB  GLU A  15     100.340  -0.626  -4.915  1.00 20.00           H
ATOM    231  CG  GLU A  15     102.257  -1.515  -4.862  1.00 20.00           C
ATOM    232 1HG  GLU A  15     101.964  -2.379  -4.266  1.00 20.00           H
ATOM    233 2HG  GLU A  15     103.031  -1.851  -5.552  1.00 20.00           H
ATOM    234  CD  GLU A  15     102.820  -0.425  -3.948  1.00 20.00           C
ATOM    235  OE1 GLU A  15     103.113   0.667  -4.481  1.00 20.00           O
ATOM    236  OE2 GLU A  15     102.944  -0.708  -2.737  1.00 20.00           O
ATOM    237  HN  GLU A  15     101.523  -3.746  -7.146  1.00 20.00           H
ATOM    238  N   MET A  16      98.133  -1.328  -6.457  1.00 20.00           N
ATOM    239  CA  MET A  16      96.858  -0.965  -7.052  1.00 20.00           C
ATOM    240  C   MET A  16      96.921   0.451  -7.627  1.00 20.00           C
ATOM    241  O   MET A  16      96.611   0.665  -8.798  1.00 20.00           O
ATOM    242  HA  MET A  16      96.692  -1.687  -7.852  1.00 20.00           H
ATOM    243  CB  MET A  16      95.757  -1.047  -5.992  1.00 20.00           C
ATOM    244 1HB  MET A  16      95.812  -2.007  -5.480  1.00 20.00           H
ATOM    245 2HB  MET A  16      95.915  -0.274  -5.240  1.00 20.00           H
ATOM    246  CG  MET A  16      94.374  -0.877  -6.624  1.00 20.00           C
ATOM    247 1HG  MET A  16      94.255   0.143  -6.991  1.00 20.00           H
ATOM    248 2HG  MET A  16      94.274  -1.539  -7.484  1.00 20.00           H
ATOM    249  SD  MET A  16      93.106  -1.243  -5.423  1.00 20.00           S
ATOM    250  CE  MET A  16      93.174   0.243  -4.436  1.00 20.00           C
ATOM    251 1HE  MET A  16      94.120   0.277  -3.895  1.00 20.00           H
ATOM    252 2HE  MET A  16      93.096   1.114  -5.086  1.00 20.00           H
ATOM    253 3HE  MET A  16      92.348   0.245  -3.725  1.00 20.00           H
ATOM    254  HN  MET A  16      98.133  -1.381  -5.458  1.00 20.00           H
ATOM    255  N   GLY A  17      97.324   1.383  -6.775  1.00 20.00           N
ATOM    256  CA  GLY A  17      97.400   2.778  -7.173  1.00 20.00           C
ATOM    257  C   GLY A  17      97.297   3.691  -5.950  1.00 20.00           C
ATOM    258  O   GLY A  17      97.212   3.213  -4.820  1.00 20.00           O
ATOM    259 1HA  GLY A  17      98.339   2.961  -7.696  1.00 20.00           H
ATOM    260 2HA  GLY A  17      96.596   3.004  -7.874  1.00 20.00           H
ATOM    261  HN  GLY A  17      97.597   1.198  -5.831  1.00 20.00           H
ATOM    262  N   SER A  18      97.309   4.989  -6.217  1.00 20.00           N
ATOM    263  CA  SER A  18      97.225   5.973  -5.151  1.00 20.00           C
ATOM    264  C   SER A  18      95.773   6.048  -4.673  1.00 20.00           C
ATOM    265  O   SER A  18      95.418   5.451  -3.658  1.00 20.00           O
ATOM    266  HA  SER A  18      97.880   5.602  -4.363  1.00 20.00           H
ATOM    267  CB  SER A  18      97.720   7.341  -5.624  1.00 20.00           C
ATOM    268 1HB  SER A  18      97.642   8.058  -4.806  1.00 20.00           H
ATOM    269 2HB  SER A  18      98.775   7.273  -5.888  1.00 20.00           H
ATOM    270  OG  SER A  18      96.981   7.819  -6.745  1.00 20.00           O
ATOM    271  HG  SER A  18      97.350   8.697  -7.049  1.00 20.00           H
ATOM    272  HN  SER A  18      97.375   5.370  -7.139  1.00 20.00           H
ATOM    273  N   GLY A  19      94.973   6.787  -5.427  1.00 20.00           N
ATOM    274  CA  GLY A  19      93.553   6.889  -5.136  1.00 20.00           C
ATOM    275  C   GLY A  19      93.318   7.730  -3.880  1.00 20.00           C
ATOM    276  O   GLY A  19      93.475   8.950  -3.906  1.00 20.00           O
ATOM    277 1HA  GLY A  19      93.035   7.337  -5.984  1.00 20.00           H
ATOM    278 2HA  GLY A  19      93.134   5.892  -4.998  1.00 20.00           H
ATOM    279  HN  GLY A  19      95.279   7.309  -6.223  1.00 20.00           H
ATOM    280  N   ASP A  20      92.945   7.045  -2.809  1.00 20.00           N
ATOM    281  CA  ASP A  20      92.511   7.724  -1.600  1.00 20.00           C
ATOM    282  C   ASP A  20      93.713   8.389  -0.927  1.00 20.00           C
ATOM    283  O   ASP A  20      94.769   7.775  -0.786  1.00 20.00           O
ATOM    284  HA  ASP A  20      91.766   8.448  -1.930  1.00 20.00           H
ATOM    285  CB  ASP A  20      91.901   6.736  -0.603  1.00 20.00           C
ATOM    286 1HB  ASP A  20      92.609   5.932  -0.402  1.00 20.00           H
ATOM    287 2HB  ASP A  20      91.714   7.240   0.346  1.00 20.00           H
ATOM    288  CG  ASP A  20      90.594   6.150  -1.141  1.00 20.00           C
ATOM    289  OD1 ASP A  20      90.689   5.238  -1.990  1.00 20.00           O
ATOM    290  OD2 ASP A  20      89.530   6.627  -0.691  1.00 20.00           O
ATOM    291  HN  ASP A  20      92.937   6.046  -2.759  1.00 20.00           H
ATOM    292  N   TYS A  21      93.512   9.637  -0.529  1.00 20.00           N
ATOM    293  CA  TYS A  21      94.537  10.364   0.200  1.00 20.00           C
ATOM    294  C   TYS A  21      93.894  11.533   0.948  1.00 20.00           C
ATOM    295  O   TYS A  21      92.895  12.090   0.495  1.00 20.00           O
ATOM    296  S   TYS A  21     101.783   9.978   1.294  1.00 20.00           S
ATOM    297  HA  TYS A  21      94.996   9.677   0.910  1.00 20.00           H
ATOM    298  CB  TYS A  21      95.507  10.898  -0.857  1.00 20.00           C
ATOM    299 1HB  TYS A  21      95.473  10.246  -1.729  1.00 20.00           H
ATOM    300 2HB  TYS A  21      95.168  11.882  -1.182  1.00 20.00           H
ATOM    301  CG  TYS A  21      96.955  11.007  -0.375  1.00 20.00           C
ATOM    302  HD1 TYS A  21      96.789  13.087   0.116  1.00 20.00           H
ATOM    303  CD1 TYS A  21      97.438  12.212   0.091  1.00 20.00           C
ATOM    304  CD2 TYS A  21      97.777   9.899  -0.406  1.00 20.00           C
ATOM    305  HD2 TYS A  21      97.395   8.946  -0.774  1.00 20.00           H
ATOM    306  CE1 TYS A  21      98.801  12.314   0.545  1.00 20.00           C
ATOM    307  HE1 TYS A  21      99.196  13.260   0.916  1.00 20.00           H
ATOM    308  HE2 TYS A  21      99.800   9.134   0.029  1.00 20.00           H
ATOM    309  CE2 TYS A  21      99.140  10.001   0.048  1.00 20.00           C
ATOM    310  CZ  TYS A  21      99.584  11.203   0.501  1.00 20.00           C
ATOM    311  OH  TYS A  21     100.918  11.303   0.945  1.00 20.00           O
ATOM    312  HN  TYS A  21      92.669  10.148  -0.696  1.00 20.00           H
ATOM    313  O1S TYS A  21     102.103   9.337   0.034  1.00 20.00           O
ATOM    314  O2S TYS A  21     100.950   9.137   2.131  1.00 20.00           O
ATOM    315  O3S TYS A  21     102.974  10.421   1.991  1.00 20.00           O
ATOM    316  N   ASP A  22      94.492  11.870   2.081  1.00 20.00           N
ATOM    317  CA  ASP A  22      94.011  12.985   2.879  1.00 20.00           C
ATOM    318  C   ASP A  22      95.113  13.409   3.852  1.00 20.00           C
ATOM    319  O   ASP A  22      96.052  12.654   4.099  1.00 20.00           O
ATOM    320  HA  ASP A  22      93.761  13.765   2.160  1.00 20.00           H
ATOM    321  CB  ASP A  22      92.779  12.587   3.696  1.00 20.00           C
ATOM    322 1HB  ASP A  22      92.751  11.503   3.813  1.00 20.00           H
ATOM    323 2HB  ASP A  22      92.848  13.014   4.696  1.00 20.00           H
ATOM    324  CG  ASP A  22      91.494  13.065   3.018  1.00 20.00           C
ATOM    325  OD1 ASP A  22      90.572  12.230   2.896  1.00 20.00           O
ATOM    326  OD2 ASP A  22      91.462  14.255   2.637  1.00 20.00           O
ATOM    327  HN  ASP A  22      95.290  11.397   2.455  1.00 20.00           H
ATOM    328  N   SER A  23      94.962  14.617   4.376  1.00 20.00           N
ATOM    329  CA  SER A  23      95.832  15.083   5.443  1.00 20.00           C
ATOM    330  C   SER A  23      96.194  14.057   6.518  1.00 20.00           C
ATOM    331  O   SER A  23      95.332  13.316   6.989  1.00 20.00           O
ATOM    332  HA  SER A  23      96.755  15.387   4.950  1.00 20.00           H
ATOM    333  CB  SER A  23      95.221  16.286   6.165  1.00 20.00           C
ATOM    334 1HB  SER A  23      95.942  16.684   6.879  1.00 20.00           H
ATOM    335 2HB  SER A  23      95.017  17.077   5.444  1.00 20.00           H
ATOM    336  OG  SER A  23      94.018  15.944   6.848  1.00 20.00           O
ATOM    337  HG  SER A  23      93.395  15.468   6.226  1.00 20.00           H
ATOM    338  HN  SER A  23      94.263  15.270   4.086  1.00 20.00           H
ATOM    339  N   MET A  24      97.470  14.046   6.875  1.00 20.00           N
ATOM    340  CA  MET A  24      97.959  13.113   7.876  1.00 20.00           C
ATOM    341  C   MET A  24      97.516  13.558   9.271  1.00 20.00           C
ATOM    342  O   MET A  24      97.544  14.746   9.586  1.00 20.00           O
ATOM    343  HA  MET A  24      97.509  12.152   7.626  1.00 20.00           H
ATOM    344  CB  MET A  24      99.486  13.047   7.809  1.00 20.00           C
ATOM    345 1HB  MET A  24      99.901  14.050   7.899  1.00 20.00           H
ATOM    346 2HB  MET A  24      99.866  12.468   8.651  1.00 20.00           H
ATOM    347  CG  MET A  24      99.950  12.412   6.496  1.00 20.00           C
ATOM    348 1HG  MET A  24      99.446  11.457   6.346  1.00 20.00           H
ATOM    349 2HG  MET A  24      99.678  13.052   5.657  1.00 20.00           H
ATOM    350  SD  MET A  24     101.718  12.169   6.528  1.00 20.00           S
ATOM    351  CE  MET A  24     102.267  13.849   6.275  1.00 20.00           C
ATOM    352 1HE  MET A  24     101.802  14.251   5.374  1.00 20.00           H
ATOM    353 2HE  MET A  24     101.982  14.457   7.133  1.00 20.00           H
ATOM    354 3HE  MET A  24     103.351  13.865   6.162  1.00 20.00           H
ATOM    355  HN  MET A  24      98.162  14.659   6.494  1.00 20.00           H
ATOM    356  N   LYS A  25      97.118  12.579  10.071  1.00 20.00           N
ATOM    357  CA  LYS A  25      96.665  12.855  11.424  1.00 20.00           C
ATOM    358  C   LYS A  25      97.306  11.826  12.357  1.00 20.00           C
ATOM    359  O   LYS A  25      97.016  10.634  12.266  1.00 20.00           O
ATOM    360  HA  LYS A  25      97.023  13.849  11.691  1.00 20.00           H
ATOM    361  CB  LYS A  25      95.137  12.894  11.479  1.00 20.00           C
ATOM    362 1HB  LYS A  25      94.724  12.387  10.608  1.00 20.00           H
ATOM    363 2HB  LYS A  25      94.788  12.352  12.358  1.00 20.00           H
ATOM    364  CG  LYS A  25      94.627  14.336  11.526  1.00 20.00           C
ATOM    365 1HG  LYS A  25      94.837  14.768  12.504  1.00 20.00           H
ATOM    366 2HG  LYS A  25      95.159  14.938  10.790  1.00 20.00           H
ATOM    367  CD  LYS A  25      93.123  14.394  11.250  1.00 20.00           C
ATOM    368 1HD  LYS A  25      92.638  13.511  11.667  1.00 20.00           H
ATOM    369 2HD  LYS A  25      92.691  15.261  11.750  1.00 20.00           H
ATOM    370  CE  LYS A  25      92.844  14.474   9.748  1.00 20.00           C
ATOM    371 1HE  LYS A  25      92.750  15.517   9.444  1.00 20.00           H
ATOM    372 2HE  LYS A  25      93.684  14.056   9.193  1.00 20.00           H
ATOM    373  NZ  LYS A  25      91.604  13.740   9.411  1.00 20.00           N
ATOM    374 1HZ  LYS A  25      90.807  14.222   9.809  1.00 20.00           H
ATOM    375 2HZ  LYS A  25      91.502  13.694   8.403  1.00 20.00           H
ATOM    376 3HZ  LYS A  25      91.655  12.800   9.789  1.00 20.00           H
ATOM    377  HN  LYS A  25      97.102  11.614   9.808  1.00 20.00           H
ATOM    378  N   GLU A  26      98.164  12.324  13.235  1.00 20.00           N
ATOM    379  CA  GLU A  26      98.975  11.452  14.067  1.00 20.00           C
ATOM    380  C   GLU A  26      98.211  10.868  15.257  1.00 20.00           C
ATOM    381  O   GLU A  26      97.220  11.442  15.705  1.00 20.00           O
ATOM    382  HA  GLU A  26      99.280  10.632  13.416  1.00 20.00           H
ATOM    383  CB  GLU A  26     100.222  12.180  14.574  1.00 20.00           C
ATOM    384 1HB  GLU A  26      99.950  13.180  14.913  1.00 20.00           H
ATOM    385 2HB  GLU A  26     100.710  11.581  15.343  1.00 20.00           H
ATOM    386  CG  GLU A  26     101.246  12.359  13.452  1.00 20.00           C
ATOM    387 1HG  GLU A  26     101.622  11.384  13.139  1.00 20.00           H
ATOM    388 2HG  GLU A  26     100.765  12.809  12.583  1.00 20.00           H
ATOM    389  CD  GLU A  26     102.412  13.238  13.909  1.00 20.00           C
ATOM    390  OE1 GLU A  26     102.679  14.237  13.206  1.00 20.00           O
ATOM    391  OE2 GLU A  26     103.010  12.891  14.950  1.00 20.00           O
ATOM    392  HN  GLU A  26      98.309  13.303  13.382  1.00 20.00           H
ATOM    393  N   PRO A  27      98.655   9.721  15.788  1.00 20.00           N
ATOM    394  CA  PRO A  27      98.173   9.256  17.092  1.00 20.00           C
ATOM    395  C   PRO A  27      98.680  10.160  18.204  1.00 20.00           C
ATOM    396  O   PRO A  27      99.653  10.890  18.021  1.00 20.00           O
ATOM    397  HA  PRO A  27      97.086   9.313  17.133  1.00 20.00           H
ATOM    398  CB  PRO A  27      98.726   7.833  17.196  1.00 20.00           C
ATOM    399 1HB  PRO A  27      98.956   7.567  18.228  1.00 20.00           H
ATOM    400 2HB  PRO A  27      98.010   7.097  16.830  1.00 20.00           H
ATOM    401  CG  PRO A  27      99.963   7.869  16.346  1.00 20.00           C
ATOM    402 1HG  PRO A  27     100.819   8.237  16.912  1.00 20.00           H
ATOM    403 2HG  PRO A  27     100.224   6.873  15.987  1.00 20.00           H
ATOM    404  CD  PRO A  27      99.634   8.786  15.205  1.00 20.00           C
ATOM    405 1HD  PRO A  27     100.519   9.307  14.840  1.00 20.00           H
ATOM    406 2HD  PRO A  27      99.214   8.240  14.360  1.00 20.00           H
ATOM    407  N   CYS A  28      98.001  10.085  19.339  1.00 20.00           N
ATOM    408  CA  CYS A  28      98.478  10.745  20.542  1.00 20.00           C
ATOM    409  C   CYS A  28      99.678   9.980  21.105  1.00 20.00           C
ATOM    410  O   CYS A  28      99.514   8.928  21.721  1.00 20.00           O
ATOM    411  HA  CYS A  28      98.777  11.751  20.249  1.00 20.00           H
ATOM    412  CB  CYS A  28      97.371  10.885  21.589  1.00 20.00           C
ATOM    413 1HB  CYS A  28      96.527  11.431  21.167  1.00 20.00           H
ATOM    414 2HB  CYS A  28      97.002   9.899  21.874  1.00 20.00           H
ATOM    415  SG  CYS A  28      98.009  11.763  23.062  1.00 20.00           S
ATOM    416  HN  CYS A  28      97.140   9.586  19.444  1.00 20.00           H
ATOM    417  N   PHE A  29     100.857  10.538  20.873  1.00 20.00           N
ATOM    418  CA  PHE A  29     102.074   9.976  21.434  1.00 20.00           C
ATOM    419  C   PHE A  29     102.239  10.413  22.891  1.00 20.00           C
ATOM    420  O   PHE A  29     101.742  11.467  23.286  1.00 20.00           O
ATOM    421  HA  PHE A  29     101.982   8.891  21.384  1.00 20.00           H
ATOM    422  CB  PHE A  29     103.240  10.521  20.607  1.00 20.00           C
ATOM    423 1HB  PHE A  29     103.116  11.597  20.487  1.00 20.00           H
ATOM    424 2HB  PHE A  29     104.167  10.367  21.160  1.00 20.00           H
ATOM    425  CG  PHE A  29     103.376   9.880  19.224  1.00 20.00           C
ATOM    426  HD1 PHE A  29     104.233   8.091  19.989  1.00 20.00           H
ATOM    427  CD1 PHE A  29     103.906   8.633  19.102  1.00 20.00           C
ATOM    428  HD2 PHE A  29     102.543  11.556  18.216  1.00 20.00           H
ATOM    429  CD2 PHE A  29     102.967  10.557  18.118  1.00 20.00           C
ATOM    430  CE1 PHE A  29     104.031   8.038  17.819  1.00 20.00           C
ATOM    431  HE1 PHE A  29     104.456   7.039  17.721  1.00 20.00           H
ATOM    432  CE2 PHE A  29     103.093   9.962  16.835  1.00 20.00           C
ATOM    433  HE2 PHE A  29     102.765  10.504  15.948  1.00 20.00           H
ATOM    434  CZ  PHE A  29     103.622   8.715  16.712  1.00 20.00           C
ATOM    435  HZ  PHE A  29     103.719   8.258  15.727  1.00 20.00           H
ATOM    436  HN  PHE A  29     100.988  11.357  20.314  1.00 20.00           H
ATOM    437  N   ARG A  30     102.938   9.582  23.649  1.00 20.00           N
ATOM    438  CA  ARG A  30     103.225   9.898  25.038  1.00 20.00           C
ATOM    439  C   ARG A  30     104.744   9.996  25.190  1.00 20.00           C
ATOM    440  O   ARG A  30     105.317   9.422  26.114  1.00 20.00           O
ATOM    441  HA  ARG A  30     102.731  10.853  25.215  1.00 20.00           H
ATOM    442  CB  ARG A  30     102.659   8.828  25.974  1.00 20.00           C
ATOM    443 1HB  ARG A  30     103.220   7.901  25.854  1.00 20.00           H
ATOM    444 2HB  ARG A  30     102.784   9.143  27.010  1.00 20.00           H
ATOM    445  CG  ARG A  30     101.178   8.574  25.687  1.00 20.00           C
ATOM    446 1HG  ARG A  30     100.655   9.526  25.590  1.00 20.00           H
ATOM    447 2HG  ARG A  30     101.072   8.054  24.735  1.00 20.00           H
ATOM    448  CD  ARG A  30     100.537   7.745  26.801  1.00 20.00           C
ATOM    449 1HD  ARG A  30     101.198   6.925  27.082  1.00 20.00           H
ATOM    450 2HD  ARG A  30     100.398   8.360  27.690  1.00 20.00           H
ATOM    451  HE  ARG A  30      99.185   6.245  26.094  1.00 20.00           H
ATOM    452  NE  ARG A  30      99.233   7.211  26.349  1.00 20.00           N
ATOM    453  CZ  ARG A  30      98.113   7.940  26.259  1.00 20.00           C
ATOM    454  NH1 ARG A  30      98.119   9.239  26.587  1.00 20.00           N
ATOM    455 1HH1 ARG A  30      98.964   9.671  26.902  1.00 20.00           H
ATOM    456 2HH1 ARG A  30      97.278   9.776  26.517  1.00 20.00           H
ATOM    457  NH2 ARG A  30      96.986   7.351  25.835  1.00 20.00           N
ATOM    458 1HH2 ARG A  30      96.141   7.881  25.763  1.00 20.00           H
ATOM    459 2HH2 ARG A  30      96.990   6.381  25.592  1.00 20.00           H
ATOM    460  HN  ARG A  30     103.305   8.708  23.330  1.00 20.00           H
ATOM    461  N   GLU A  31     105.353  10.727  24.268  1.00 20.00           N
ATOM    462  CA  GLU A  31     106.802  10.816  24.220  1.00 20.00           C
ATOM    463  C   GLU A  31     107.311  11.677  25.377  1.00 20.00           C
ATOM    464  O   GLU A  31     108.265  11.306  26.059  1.00 20.00           O
ATOM    465  HA  GLU A  31     107.159   9.792  24.332  1.00 20.00           H
ATOM    466  CB  GLU A  31     107.273  11.366  22.872  1.00 20.00           C
ATOM    467 1HB  GLU A  31     106.880  10.748  22.065  1.00 20.00           H
ATOM    468 2HB  GLU A  31     106.993  12.416  22.786  1.00 20.00           H
ATOM    469  CG  GLU A  31     108.798  11.317  22.763  1.00 20.00           C
ATOM    470 1HG  GLU A  31     109.242  11.953  23.528  1.00 20.00           H
ATOM    471 2HG  GLU A  31     109.147  10.301  22.951  1.00 20.00           H
ATOM    472  CD  GLU A  31     109.264  11.774  21.379  1.00 20.00           C
ATOM    473  OE1 GLU A  31     109.323  10.903  20.484  1.00 20.00           O
ATOM    474  OE2 GLU A  31     109.550  12.983  21.247  1.00 20.00           O
ATOM    475  HN  GLU A  31     104.873  11.252  23.564  1.00 20.00           H
ATOM    476  N   GLU A  32     106.652  12.812  25.563  1.00 20.00           N
ATOM    477  CA  GLU A  32     106.992  13.703  26.659  1.00 20.00           C
ATOM    478  C   GLU A  32     106.939  13.001  28.017  1.00 20.00           C
ATOM    479  O   GLU A  32     107.727  13.308  28.910  1.00 20.00           O
ATOM    480  HA  GLU A  32     108.015  14.024  26.465  1.00 20.00           H
ATOM    481  CB  GLU A  32     106.077  14.930  26.672  1.00 20.00           C
ATOM    482 1HB  GLU A  32     106.418  15.635  27.429  1.00 20.00           H
ATOM    483 2HB  GLU A  32     106.027  15.361  25.672  1.00 20.00           H
ATOM    484  CG  GLU A  32     104.644  14.542  27.045  1.00 20.00           C
ATOM    485 1HG  GLU A  32     104.328  13.686  26.447  1.00 20.00           H
ATOM    486 2HG  GLU A  32     104.608  14.232  28.089  1.00 20.00           H
ATOM    487  CD  GLU A  32     103.683  15.711  26.820  1.00 20.00           C
ATOM    488  OE1 GLU A  32     102.924  15.639  25.830  1.00 20.00           O
ATOM    489  OE2 GLU A  32     103.730  16.650  27.644  1.00 20.00           O
ATOM    490  HN  GLU A  32     105.900  13.123  24.982  1.00 20.00           H
ATOM    491  N   ASN A  33     106.001  12.071  28.130  1.00 20.00           N
ATOM    492  CA  ASN A  33     105.810  11.350  29.377  1.00 20.00           C
ATOM    493  C   ASN A  33     106.984  10.398  29.612  1.00 20.00           C
ATOM    494  O   ASN A  33     107.447  10.244  30.741  1.00 20.00           O
ATOM    495  HA  ASN A  33     105.742  12.120  30.146  1.00 20.00           H
ATOM    496  CB  ASN A  33     104.531  10.511  29.337  1.00 20.00           C
ATOM    497 1HB  ASN A  33     104.580   9.805  28.508  1.00 20.00           H
ATOM    498 2HB  ASN A  33     104.448   9.924  30.252  1.00 20.00           H
ATOM    499  CG  ASN A  33     103.296  11.401  29.183  1.00 20.00           C
ATOM    500  OD1 ASN A  33     102.670  11.464  28.138  1.00 20.00           O
ATOM    501  ND2 ASN A  33     102.981  12.084  30.280  1.00 20.00           N
ATOM    502 1HD2 ASN A  33     103.537  11.988  31.106  1.00 20.00           H
ATOM    503 2HD2 ASN A  33     102.189  12.695  30.279  1.00 20.00           H
ATOM    504  HN  ASN A  33     105.381  11.809  27.391  1.00 20.00           H
ATOM    505  N   ALA A  34     107.432   9.784  28.527  1.00 20.00           N
ATOM    506  CA  ALA A  34     108.569   8.881  28.593  1.00 20.00           C
ATOM    507  C   ALA A  34     109.806   9.626  29.099  1.00 20.00           C
ATOM    508  O   ALA A  34     110.604   9.072  29.854  1.00 20.00           O
ATOM    509  HA  ALA A  34     108.325   8.092  29.303  1.00 20.00           H
ATOM    510  CB  ALA A  34     108.804   8.253  27.218  1.00 20.00           C
ATOM    511 1HB  ALA A  34     107.884   7.779  26.874  1.00 20.00           H
ATOM    512 2HB  ALA A  34     109.100   9.027  26.510  1.00 20.00           H
ATOM    513 3HB  ALA A  34     109.593   7.505  27.290  1.00 20.00           H
ATOM    514  HN  ALA A  34     107.033   9.894  27.616  1.00 20.00           H
ATOM    515  N   ASN A  35     109.928  10.871  28.662  1.00 20.00           N
ATOM    516  CA  ASN A  35     111.058  11.695  29.055  1.00 20.00           C
ATOM    517  C   ASN A  35     110.972  12.031  30.545  1.00 20.00           C
ATOM    518  O   ASN A  35     111.932  11.829  31.287  1.00 20.00           O
ATOM    519  HA  ASN A  35     111.941  11.101  28.818  1.00 20.00           H
ATOM    520  CB  ASN A  35     111.071  13.017  28.283  1.00 20.00           C
ATOM    521 1HB  ASN A  35     110.052  13.387  28.172  1.00 20.00           H
ATOM    522 2HB  ASN A  35     111.623  13.767  28.849  1.00 20.00           H
ATOM    523  CG  ASN A  35     111.709  12.840  26.904  1.00 20.00           C
ATOM    524  OD1 ASN A  35     112.901  13.017  26.715  1.00 20.00           O
ATOM    525  ND2 ASN A  35     110.850  12.482  25.953  1.00 20.00           N
ATOM    526 1HD2 ASN A  35     109.884  12.353  26.175  1.00 20.00           H
ATOM    527 2HD2 ASN A  35     111.171  12.342  25.016  1.00 20.00           H
ATOM    528  HN  ASN A  35     109.272  11.317  28.053  1.00 20.00           H
ATOM    529  N   PHE A  36     109.813  12.537  30.939  1.00 20.00           N
ATOM    530  CA  PHE A  36     109.598  12.927  32.322  1.00 20.00           C
ATOM    531  C   PHE A  36     109.785  11.746  33.277  1.00 20.00           C
ATOM    532  O   PHE A  36     110.328  11.906  34.369  1.00 20.00           O
ATOM    533  HA  PHE A  36     110.333  13.696  32.559  1.00 20.00           H
ATOM    534  CB  PHE A  36     108.153  13.420  32.428  1.00 20.00           C
ATOM    535 1HB  PHE A  36     107.481  12.601  32.172  1.00 20.00           H
ATOM    536 2HB  PHE A  36     107.947  13.688  33.464  1.00 20.00           H
ATOM    537  CG  PHE A  36     107.838  14.620  31.533  1.00 20.00           C
ATOM    538  HD1 PHE A  36     105.800  14.068  31.280  1.00 20.00           H
ATOM    539  CD1 PHE A  36     106.582  14.788  31.039  1.00 20.00           C
ATOM    540  HD2 PHE A  36     109.820  15.384  31.628  1.00 20.00           H
ATOM    541  CD2 PHE A  36     108.813  15.518  31.232  1.00 20.00           C
ATOM    542  CE1 PHE A  36     106.289  15.901  30.208  1.00 20.00           C
ATOM    543  HE1 PHE A  36     105.283  16.036  29.811  1.00 20.00           H
ATOM    544  CE2 PHE A  36     108.520  16.632  30.401  1.00 20.00           C
ATOM    545  HE2 PHE A  36     109.302  17.352  30.159  1.00 20.00           H
ATOM    546  CZ  PHE A  36     107.265  16.800  29.906  1.00 20.00           C
ATOM    547  HZ  PHE A  36     107.040  17.655  29.269  1.00 20.00           H
ATOM    548  HN  PHE A  36     109.031  12.681  30.333  1.00 20.00           H
ATOM    549  N   ASN A  37     109.325  10.586  32.830  1.00 20.00           N
ATOM    550  CA  ASN A  37     109.495   9.367  33.601  1.00 20.00           C
ATOM    551  C   ASN A  37     110.985   9.098  33.819  1.00 20.00           C
ATOM    552  O   ASN A  37     111.397   8.717  34.914  1.00 20.00           O
ATOM    553  HA  ASN A  37     108.965   9.543  34.537  1.00 20.00           H
ATOM    554  CB  ASN A  37     108.905   8.162  32.864  1.00 20.00           C
ATOM    555 1HB  ASN A  37     109.293   8.129  31.846  1.00 20.00           H
ATOM    556 2HB  ASN A  37     109.220   7.241  33.355  1.00 20.00           H
ATOM    557  CG  ASN A  37     107.377   8.233  32.832  1.00 20.00           C
ATOM    558  OD1 ASN A  37     106.746   8.939  33.601  1.00 20.00           O
ATOM    559  ND2 ASN A  37     106.820   7.464  31.901  1.00 20.00           N
ATOM    560 1HD2 ASN A  37     107.395   6.908  31.301  1.00 20.00           H
ATOM    561 2HD2 ASN A  37     105.825   7.442  31.801  1.00 20.00           H
ATOM    562  HN  ASN A  37     108.844  10.473  31.960  1.00 20.00           H
ATOM    563  N   LYS A  38     111.753   9.308  32.760  1.00 20.00           N
ATOM    564  CA  LYS A  38     113.184   9.062  32.812  1.00 20.00           C
ATOM    565  C   LYS A  38     113.869  10.046  33.761  1.00 20.00           C
ATOM    566  O   LYS A  38     114.766   9.667  34.512  1.00 20.00           O
ATOM    567  HA  LYS A  38     113.328   8.058  33.211  1.00 20.00           H
ATOM    568  CB  LYS A  38     113.782   9.079  31.404  1.00 20.00           C
ATOM    569 1HB  LYS A  38     113.245   8.376  30.767  1.00 20.00           H
ATOM    570 2HB  LYS A  38     113.655  10.068  30.963  1.00 20.00           H
ATOM    571  CG  LYS A  38     115.268   8.715  31.435  1.00 20.00           C
ATOM    572 1HG  LYS A  38     115.829   9.504  31.935  1.00 20.00           H
ATOM    573 2HG  LYS A  38     115.410   7.804  32.016  1.00 20.00           H
ATOM    574  CD  LYS A  38     115.812   8.513  30.019  1.00 20.00           C
ATOM    575 1HD  LYS A  38     115.229   7.749  29.506  1.00 20.00           H
ATOM    576 2HD  LYS A  38     115.702   9.435  29.448  1.00 20.00           H
ATOM    577  CE  LYS A  38     117.285   8.101  30.052  1.00 20.00           C
ATOM    578 1HE  LYS A  38     117.873   8.870  30.555  1.00 20.00           H
ATOM    579 2HE  LYS A  38     117.400   7.184  30.630  1.00 20.00           H
ATOM    580  NZ  LYS A  38     117.797   7.896  28.679  1.00 20.00           N
ATOM    581 1HZ  LYS A  38     118.774   7.629  28.718  1.00 20.00           H
ATOM    582 2HZ  LYS A  38     117.264   7.162  28.225  1.00 20.00           H
ATOM    583 3HZ  LYS A  38     117.704   8.757  28.151  1.00 20.00           H
ATOM    584  HN  LYS A  38     111.412   9.638  31.879  1.00 20.00           H
ATOM    585  N   ILE A  39     113.421  11.291  33.696  1.00 20.00           N
ATOM    586  CA  ILE A  39     114.102  12.369  34.393  1.00 20.00           C
ATOM    587  C   ILE A  39     113.834  12.253  35.895  1.00 20.00           C
ATOM    588  O   ILE A  39     114.754  12.020  36.677  1.00 20.00           O
ATOM    589  HA  ILE A  39     115.171  12.244  34.223  1.00 20.00           H
ATOM    590  HB  ILE A  39     112.617  13.777  33.768  1.00 20.00           H
ATOM    591  CB  ILE A  39     113.706  13.724  33.802  1.00 20.00           C
ATOM    592  CG1 ILE A  39     114.210  13.863  32.364  1.00 20.00           C
ATOM    593 1HG1 ILE A  39     115.257  14.166  32.370  1.00 20.00           H
ATOM    594 2HG1 ILE A  39     114.160  12.897  31.862  1.00 20.00           H
ATOM    595  CG2 ILE A  39     114.186  14.872  34.691  1.00 20.00           C
ATOM    596 1HG2 ILE A  39     115.265  14.798  34.829  1.00 20.00           H
ATOM    597 2HG2 ILE A  39     113.945  15.824  34.218  1.00 20.00           H
ATOM    598 3HG2 ILE A  39     113.692  14.812  35.661  1.00 20.00           H
ATOM    599  CD1 ILE A  39     113.380  14.889  31.589  1.00 20.00           C
ATOM    600 1HD1 ILE A  39     112.329  14.604  31.619  1.00 20.00           H
ATOM    601 2HD1 ILE A  39     113.502  15.873  32.044  1.00 20.00           H
ATOM    602 3HD1 ILE A  39     113.719  14.923  30.554  1.00 20.00           H
ATOM    603  HN  ILE A  39     112.609  11.567  33.181  1.00 20.00           H
ATOM    604  N   PHE A  40     112.569  12.420  36.252  1.00 20.00           N
ATOM    605  CA  PHE A  40     112.218  12.787  37.614  1.00 20.00           C
ATOM    606  C   PHE A  40     112.186  11.601  38.579  1.00 20.00           C
ATOM    607  O   PHE A  40     112.623  11.714  39.723  1.00 20.00           O
ATOM    608  HA  PHE A  40     112.975  13.489  37.964  1.00 20.00           H
ATOM    609  CB  PHE A  40     110.813  13.390  37.566  1.00 20.00           C
ATOM    610 1HB  PHE A  40     110.126  12.653  37.150  1.00 20.00           H
ATOM    611 2HB  PHE A  40     110.482  13.595  38.584  1.00 20.00           H
ATOM    612  CG  PHE A  40     110.715  14.678  36.745  1.00 20.00           C
ATOM    613  HD1 PHE A  40     112.195  15.683  37.894  1.00 20.00           H
ATOM    614  CD1 PHE A  40     111.498  15.745  37.059  1.00 20.00           C
ATOM    615  HD2 PHE A  40     109.217  13.900  35.452  1.00 20.00           H
ATOM    616  CD2 PHE A  40     109.845  14.755  35.703  1.00 20.00           C
ATOM    617  CE1 PHE A  40     111.407  16.940  36.297  1.00 20.00           C
ATOM    618  HE1 PHE A  40     112.035  17.795  36.548  1.00 20.00           H
ATOM    619  CE2 PHE A  40     109.754  15.950  34.941  1.00 20.00           C
ATOM    620  HE2 PHE A  40     109.057  16.012  34.106  1.00 20.00           H
ATOM    621  CZ  PHE A  40     110.537  17.017  35.254  1.00 20.00           C
ATOM    622  HZ  PHE A  40     110.468  17.934  34.669  1.00 20.00           H
ATOM    623  HN  PHE A  40     111.793  12.308  35.631  1.00 20.00           H
ATOM    624  N   LEU A  41     111.663  10.489  38.082  1.00 20.00           N
ATOM    625  CA  LEU A  41     111.201   9.424  38.956  1.00 20.00           C
ATOM    626  C   LEU A  41     112.325   8.607  39.595  1.00 20.00           C
ATOM    627  O   LEU A  41     112.270   8.292  40.783  1.00 20.00           O
ATOM    628  HA  LEU A  41     110.657   9.889  39.778  1.00 20.00           H
ATOM    629  CB  LEU A  41     110.215   8.516  38.217  1.00 20.00           C
ATOM    630 1HB  LEU A  41     110.767   7.949  37.467  1.00 20.00           H
ATOM    631 2HB  LEU A  41     109.813   7.795  38.929  1.00 20.00           H
ATOM    632  CG  LEU A  41     109.044   9.217  37.527  1.00 20.00           C
ATOM    633  HG  LEU A  41     109.445   9.861  36.744  1.00 20.00           H
ATOM    634  CD1 LEU A  41     108.120   8.203  36.849  1.00 20.00           C
ATOM    635 1HD1 LEU A  41     107.666   7.564  37.606  1.00 20.00           H
ATOM    636 2HD1 LEU A  41     107.339   8.732  36.303  1.00 20.00           H
ATOM    637 3HD1 LEU A  41     108.698   7.592  36.156  1.00 20.00           H
ATOM    638  CD2 LEU A  41     108.288  10.116  38.508  1.00 20.00           C
ATOM    639 1HD2 LEU A  41     108.913  10.968  38.776  1.00 20.00           H
ATOM    640 2HD2 LEU A  41     107.369  10.471  38.041  1.00 20.00           H
ATOM    641 3HD2 LEU A  41     108.043   9.548  39.405  1.00 20.00           H
ATOM    642  HN  LEU A  41     111.555  10.311  37.104  1.00 20.00           H
ATOM    643  N   PRO A  42     113.360   8.249  38.823  1.00 20.00           N
ATOM    644  CA  PRO A  42     114.434   7.401  39.346  1.00 20.00           C
ATOM    645  C   PRO A  42     115.024   7.957  40.632  1.00 20.00           C
ATOM    646  O   PRO A  42     115.281   7.210  41.575  1.00 20.00           O
ATOM    647  HA  PRO A  42     114.041   6.420  39.611  1.00 20.00           H
ATOM    648  CB  PRO A  42     115.460   7.375  38.212  1.00 20.00           C
ATOM    649 1HB  PRO A  42     116.205   8.163  38.327  1.00 20.00           H
ATOM    650 2HB  PRO A  42     116.001   6.429  38.181  1.00 20.00           H
ATOM    651  CG  PRO A  42     114.612   7.580  36.963  1.00 20.00           C
ATOM    652 1HG  PRO A  42     115.208   7.934  36.122  1.00 20.00           H
ATOM    653 2HG  PRO A  42     114.142   6.653  36.636  1.00 20.00           H
ATOM    654  CD  PRO A  42     113.590   8.611  37.413  1.00 20.00           C
ATOM    655 1HD  PRO A  42     113.971   9.628  37.318  1.00 20.00           H
ATOM    656 2HD  PRO A  42     112.676   8.561  36.820  1.00 20.00           H
ATOM    657  N   THR A  43     115.223   9.267  40.636  1.00 20.00           N
ATOM    658  CA  THR A  43     115.741   9.941  41.815  1.00 20.00           C
ATOM    659  C   THR A  43     114.818   9.813  43.028  1.00 20.00           C
ATOM    660  O   THR A  43     115.285   9.636  44.152  1.00 20.00           O
ATOM    661  HA  THR A  43     116.678   9.462  42.101  1.00 20.00           H
ATOM    662  HB  THR A  43     115.880  12.052  42.311  1.00 20.00           H
ATOM    663  CB  THR A  43     116.007  11.402  41.445  1.00 20.00           C
ATOM    664  OG1 THR A  43     115.123  11.650  40.355  1.00 20.00           O
ATOM    665  HG1 THR A  43     114.231  11.944  40.698  1.00 20.00           H
ATOM    666  CG2 THR A  43     117.401  11.611  40.850  1.00 20.00           C
ATOM    667 1HG2 THR A  43     117.520  10.977  39.971  1.00 20.00           H
ATOM    668 2HG2 THR A  43     118.156  11.350  41.592  1.00 20.00           H
ATOM    669 3HG2 THR A  43     117.520  12.656  40.563  1.00 20.00           H
ATOM    670  HN  THR A  43     115.038   9.863  39.856  1.00 20.00           H
ATOM    671  N   ILE A  44     113.524   9.908  42.759  1.00 20.00           N
ATOM    672  CA  ILE A  44     112.532   9.836  43.818  1.00 20.00           C
ATOM    673  C   ILE A  44     112.591   8.435  44.430  1.00 20.00           C
ATOM    674  O   ILE A  44     112.721   8.289  45.645  1.00 20.00           O
ATOM    675  HA  ILE A  44     112.811  10.567  44.578  1.00 20.00           H
ATOM    676  HB  ILE A  44     110.954   9.662  42.385  1.00 20.00           H
ATOM    677  CB  ILE A  44     111.153  10.236  43.290  1.00 20.00           C
ATOM    678  CG1 ILE A  44     111.124  11.716  42.901  1.00 20.00           C
ATOM    679 1HG1 ILE A  44     111.178  12.332  43.798  1.00 20.00           H
ATOM    680 2HG1 ILE A  44     111.999  11.954  42.297  1.00 20.00           H
ATOM    681  CG2 ILE A  44     110.057   9.886  44.298  1.00 20.00           C
ATOM    682 1HG2 ILE A  44     110.041   8.808  44.458  1.00 20.00           H
ATOM    683 2HG2 ILE A  44     110.258  10.391  45.243  1.00 20.00           H
ATOM    684 3HG2 ILE A  44     109.091  10.210  43.911  1.00 20.00           H
ATOM    685  CD1 ILE A  44     109.851  12.052  42.120  1.00 20.00           C
ATOM    686 1HD1 ILE A  44     109.654  11.266  41.392  1.00 20.00           H
ATOM    687 2HD1 ILE A  44     109.011  12.127  42.810  1.00 20.00           H
ATOM    688 3HD1 ILE A  44     109.983  13.002  41.603  1.00 20.00           H
ATOM    689  HN  ILE A  44     113.151  10.032  41.839  1.00 20.00           H
ATOM    690  N   TYR A  45     112.494   7.440  43.561  1.00 20.00           N
ATOM    691  CA  TYR A  45     112.530   6.055  44.001  1.00 20.00           C
ATOM    692  C   TYR A  45     113.822   5.722  44.748  1.00 20.00           C
ATOM    693  O   TYR A  45     113.805   4.972  45.723  1.00 20.00           O
ATOM    694  HA  TYR A  45     111.688   5.895  44.675  1.00 20.00           H
ATOM    695  CB  TYR A  45     112.471   5.207  42.729  1.00 20.00           C
ATOM    696 1HB  TYR A  45     113.252   5.541  42.045  1.00 20.00           H
ATOM    697 2HB  TYR A  45     112.694   4.171  42.985  1.00 20.00           H
ATOM    698  CG  TYR A  45     111.124   5.261  42.006  1.00 20.00           C
ATOM    699  HD1 TYR A  45     112.010   5.440  40.062  1.00 20.00           H
ATOM    700  CD1 TYR A  45     111.082   5.382  40.632  1.00 20.00           C
ATOM    701  CD2 TYR A  45     109.950   5.188  42.728  1.00 20.00           C
ATOM    702  HD2 TYR A  45     109.983   5.092  43.813  1.00 20.00           H
ATOM    703  CE1 TYR A  45     109.814   5.433  39.952  1.00 20.00           C
ATOM    704  HE1 TYR A  45     109.767   5.529  38.867  1.00 20.00           H
ATOM    705  CE2 TYR A  45     108.682   5.239  42.048  1.00 20.00           C
ATOM    706  HE2 TYR A  45     107.748   5.182  42.606  1.00 20.00           H
ATOM    707  CZ  TYR A  45     108.677   5.358  40.693  1.00 20.00           C
ATOM    708  HH  TYR A  45     106.739   5.512  40.715  1.00 20.00           H
ATOM    709  OH  TYR A  45     107.479   5.406  40.051  1.00 20.00           O
ATOM    710  HN  TYR A  45     112.393   7.567  42.574  1.00 20.00           H
ATOM    711  N   SER A  46     114.914   6.296  44.263  1.00 20.00           N
ATOM    712  CA  SER A  46     116.208   6.094  44.891  1.00 20.00           C
ATOM    713  C   SER A  46     116.270   6.639  46.320  1.00 20.00           C
ATOM    714  O   SER A  46     116.783   5.975  47.219  1.00 20.00           O
ATOM    715  HA  SER A  46     116.353   5.014  44.912  1.00 20.00           H
ATOM    716  CB  SER A  46     117.325   6.743  44.071  1.00 20.00           C
ATOM    717 1HB  SER A  46     117.083   7.790  43.892  1.00 20.00           H
ATOM    718 2HB  SER A  46     118.253   6.724  44.644  1.00 20.00           H
ATOM    719  OG  SER A  46     117.524   6.082  42.824  1.00 20.00           O
ATOM    720  HG  SER A  46     116.773   6.297  42.200  1.00 20.00           H
ATOM    721  HN  SER A  46     114.923   6.888  43.457  1.00 20.00           H
ATOM    722  N   ILE A  47     115.740   7.842  46.484  1.00 20.00           N
ATOM    723  CA  ILE A  47     115.705   8.473  47.792  1.00 20.00           C
ATOM    724  C   ILE A  47     114.852   7.616  48.729  1.00 20.00           C
ATOM    725  O   ILE A  47     115.239   7.361  49.869  1.00 20.00           O
ATOM    726  HA  ILE A  47     116.727   8.494  48.172  1.00 20.00           H
ATOM    727  HB  ILE A  47     114.343   9.945  47.050  1.00 20.00           H
ATOM    728  CB  ILE A  47     115.235   9.924  47.676  1.00 20.00           C
ATOM    729  CG1 ILE A  47     116.292  10.789  46.986  1.00 20.00           C
ATOM    730 1HG1 ILE A  47     117.058  11.077  47.705  1.00 20.00           H
ATOM    731 2HG1 ILE A  47     116.788  10.210  46.206  1.00 20.00           H
ATOM    732  CG2 ILE A  47     114.840  10.484  49.044  1.00 20.00           C
ATOM    733 1HG2 ILE A  47     113.964   9.952  49.415  1.00 20.00           H
ATOM    734 2HG2 ILE A  47     115.667  10.353  49.742  1.00 20.00           H
ATOM    735 3HG2 ILE A  47     114.609  11.545  48.949  1.00 20.00           H
ATOM    736  CD1 ILE A  47     115.661  12.042  46.375  1.00 20.00           C
ATOM    737 1HD1 ILE A  47     114.836  11.753  45.723  1.00 20.00           H
ATOM    738 2HD1 ILE A  47     115.286  12.685  47.171  1.00 20.00           H
ATOM    739 3HD1 ILE A  47     116.410  12.580  45.795  1.00 20.00           H
ATOM    740  HN  ILE A  47     115.341   8.383  45.743  1.00 20.00           H
ATOM    741  N   ILE A  48     113.706   7.194  48.215  1.00 20.00           N
ATOM    742  CA  ILE A  48     112.755   6.444  49.018  1.00 20.00           C
ATOM    743  C   ILE A  48     113.365   5.091  49.392  1.00 20.00           C
ATOM    744  O   ILE A  48     113.187   4.615  50.512  1.00 20.00           O
ATOM    745  HA  ILE A  48     112.583   7.009  49.933  1.00 20.00           H
ATOM    746  HB  ILE A  48     111.599   5.992  47.276  1.00 20.00           H
ATOM    747  CB  ILE A  48     111.412   6.334  48.294  1.00 20.00           C
ATOM    748  CG1 ILE A  48     110.729   7.699  48.195  1.00 20.00           C
ATOM    749 1HG1 ILE A  48     110.416   8.026  49.186  1.00 20.00           H
ATOM    750 2HG1 ILE A  48     111.439   8.439  47.825  1.00 20.00           H
ATOM    751  CG2 ILE A  48     110.513   5.291  48.962  1.00 20.00           C
ATOM    752 1HG2 ILE A  48     111.035   4.335  49.003  1.00 20.00           H
ATOM    753 2HG2 ILE A  48     110.270   5.616  49.974  1.00 20.00           H
ATOM    754 3HG2 ILE A  48     109.595   5.179  48.385  1.00 20.00           H
ATOM    755  CD1 ILE A  48     109.516   7.639  47.265  1.00 20.00           C
ATOM    756 1HD1 ILE A  48     109.780   7.097  46.357  1.00 20.00           H
ATOM    757 2HD1 ILE A  48     108.697   7.126  47.769  1.00 20.00           H
ATOM    758 3HD1 ILE A  48     109.205   8.651  47.006  1.00 20.00           H
ATOM    759  HN  ILE A  48     113.424   7.358  47.269  1.00 20.00           H
ATOM    760  N   PHE A  49     114.070   4.510  48.432  1.00 20.00           N
ATOM    761  CA  PHE A  49     114.683   3.209  48.637  1.00 20.00           C
ATOM    762  C   PHE A  49     115.761   3.269  49.721  1.00 20.00           C
ATOM    763  O   PHE A  49     115.769   2.450  50.639  1.00 20.00           O
ATOM    764  HA  PHE A  49     113.894   2.526  48.952  1.00 20.00           H
ATOM    765  CB  PHE A  49     115.334   2.807  47.312  1.00 20.00           C
ATOM    766 1HB  PHE A  49     114.555   2.676  46.561  1.00 20.00           H
ATOM    767 2HB  PHE A  49     115.972   3.623  46.971  1.00 20.00           H
ATOM    768  CG  PHE A  49     116.168   1.527  47.391  1.00 20.00           C
ATOM    769  HD1 PHE A  49     114.475   0.253  47.223  1.00 20.00           H
ATOM    770  CD1 PHE A  49     115.558   0.313  47.329  1.00 20.00           C
ATOM    771  HD2 PHE A  49     118.008   2.575  47.574  1.00 20.00           H
ATOM    772  CD2 PHE A  49     117.519   1.603  47.524  1.00 20.00           C
ATOM    773  CE1 PHE A  49     116.331  -0.875  47.403  1.00 20.00           C
ATOM    774  HE1 PHE A  49     115.842  -1.848  47.353  1.00 20.00           H
ATOM    775  CE2 PHE A  49     118.293   0.414  47.598  1.00 20.00           C
ATOM    776  HE2 PHE A  49     119.376   0.475  47.704  1.00 20.00           H
ATOM    777  CZ  PHE A  49     117.683  -0.800  47.536  1.00 20.00           C
ATOM    778  HZ  PHE A  49     118.277  -1.712  47.592  1.00 20.00           H
ATOM    779  HN  PHE A  49     114.225   4.913  47.530  1.00 20.00           H
ATOM    780  N   LEU A  50     116.643   4.247  49.580  1.00 20.00           N
ATOM    781  CA  LEU A  50     117.746   4.401  50.514  1.00 20.00           C
ATOM    782  C   LEU A  50     117.192   4.651  51.918  1.00 20.00           C
ATOM    783  O   LEU A  50     117.630   4.026  52.882  1.00 20.00           O
ATOM    784  HA  LEU A  50     118.299   3.462  50.524  1.00 20.00           H
ATOM    785  CB  LEU A  50     118.708   5.488  50.031  1.00 20.00           C
ATOM    786 1HB  LEU A  50     118.136   6.398  49.848  1.00 20.00           H
ATOM    787 2HB  LEU A  50     119.408   5.709  50.837  1.00 20.00           H
ATOM    788  CG  LEU A  50     119.511   5.162  48.771  1.00 20.00           C
ATOM    789  HG  LEU A  50     118.834   4.720  48.039  1.00 20.00           H
ATOM    790  CD1 LEU A  50     120.088   6.433  48.143  1.00 20.00           C
ATOM    791 1HD1 LEU A  50     119.274   7.106  47.874  1.00 20.00           H
ATOM    792 2HD1 LEU A  50     120.745   6.926  48.860  1.00 20.00           H
ATOM    793 3HD1 LEU A  50     120.655   6.172  47.250  1.00 20.00           H
ATOM    794  CD2 LEU A  50     120.597   4.125  49.065  1.00 20.00           C
ATOM    795 1HD2 LEU A  50     121.208   4.466  49.900  1.00 20.00           H
ATOM    796 2HD2 LEU A  50     120.130   3.173  49.321  1.00 20.00           H
ATOM    797 3HD2 LEU A  50     121.225   3.996  48.184  1.00 20.00           H
ATOM    798  HN  LEU A  50     116.614   4.925  48.845  1.00 20.00           H
ATOM    799  N   THR A  51     116.237   5.567  51.988  1.00 20.00           N
ATOM    800  CA  THR A  51     115.616   5.905  53.258  1.00 20.00           C
ATOM    801  C   THR A  51     114.829   4.736  53.853  1.00 20.00           C
ATOM    802  O   THR A  51     114.861   4.514  55.062  1.00 20.00           O
ATOM    803  HA  THR A  51     116.404   6.135  53.975  1.00 20.00           H
ATOM    804  HB  THR A  51     113.887   6.911  52.410  1.00 20.00           H
ATOM    805  CB  THR A  51     114.744   7.144  53.043  1.00 20.00           C
ATOM    806  OG1 THR A  51     115.646   8.117  52.523  1.00 20.00           O
ATOM    807  HG1 THR A  51     115.477   8.254  51.547  1.00 20.00           H
ATOM    808  CG2 THR A  51     114.257   7.753  54.359  1.00 20.00           C
ATOM    809 1HG2 THR A  51     115.114   7.995  54.987  1.00 20.00           H
ATOM    810 2HG2 THR A  51     113.619   7.036  54.876  1.00 20.00           H
ATOM    811 3HG2 THR A  51     113.690   8.660  54.152  1.00 20.00           H
ATOM    812  HN  THR A  51     115.887   6.072  51.199  1.00 20.00           H
ATOM    813  N   GLY A  52     114.140   4.021  52.976  1.00 20.00           N
ATOM    814  CA  GLY A  52     113.164   3.037  53.414  1.00 20.00           C
ATOM    815  C   GLY A  52     113.827   1.748  53.905  1.00 20.00           C
ATOM    816  O   GLY A  52     113.470   1.225  54.959  1.00 20.00           O
ATOM    817 1HA  GLY A  52     112.558   3.454  54.218  1.00 20.00           H
ATOM    818 2HA  GLY A  52     112.487   2.800  52.594  1.00 20.00           H
ATOM    819  HN  GLY A  52     114.240   4.104  51.985  1.00 20.00           H
ATOM    820  N   ILE A  53     114.779   1.272  53.116  1.00 20.00           N
ATOM    821  CA  ILE A  53     115.383  -0.025  53.369  1.00 20.00           C
ATOM    822  C   ILE A  53     116.087  -0.015  54.728  1.00 20.00           C
ATOM    823  O   ILE A  53     116.141  -1.037  55.410  1.00 20.00           O
ATOM    824  HA  ILE A  53     114.577  -0.758  53.409  1.00 20.00           H
ATOM    825  HB  ILE A  53     115.789  -0.202  51.277  1.00 20.00           H
ATOM    826  CB  ILE A  53     116.302  -0.423  52.213  1.00 20.00           C
ATOM    827  CG1 ILE A  53     116.584  -1.927  52.230  1.00 20.00           C
ATOM    828 1HG1 ILE A  53     117.217  -2.172  53.082  1.00 20.00           H
ATOM    829 2HG1 ILE A  53     115.650  -2.474  52.359  1.00 20.00           H
ATOM    830  CG2 ILE A  53     117.590   0.402  52.227  1.00 20.00           C
ATOM    831 1HG2 ILE A  53     118.240   0.048  53.028  1.00 20.00           H
ATOM    832 2HG2 ILE A  53     118.102   0.293  51.271  1.00 20.00           H
ATOM    833 3HG2 ILE A  53     117.348   1.451  52.393  1.00 20.00           H
ATOM    834  CD1 ILE A  53     117.267  -2.371  50.935  1.00 20.00           C
ATOM    835 1HD1 ILE A  53     118.269  -1.944  50.888  1.00 20.00           H
ATOM    836 2HD1 ILE A  53     117.335  -3.459  50.915  1.00 20.00           H
ATOM    837 3HD1 ILE A  53     116.684  -2.028  50.080  1.00 20.00           H
ATOM    838  HN  ILE A  53     115.137   1.756  52.317  1.00 20.00           H
ATOM    839  N   VAL A  54     116.608   1.151  55.080  1.00 20.00           N
ATOM    840  CA  VAL A  54     117.210   1.337  56.389  1.00 20.00           C
ATOM    841  C   VAL A  54     116.094   1.604  57.402  1.00 20.00           C
ATOM    842  O   VAL A  54     116.035   0.963  58.449  1.00 20.00           O
ATOM    843  HA  VAL A  54     117.717   0.409  56.653  1.00 20.00           H
ATOM    844  CB  VAL A  54     118.258   2.450  56.331  1.00 20.00           C
ATOM    845  HB  VAL A  54     117.767   3.355  55.972  1.00 20.00           H
ATOM    846  CG1 VAL A  54     118.825   2.743  57.721  1.00 20.00           C
ATOM    847 1HG1 VAL A  54     118.034   3.134  58.361  1.00 20.00           H
ATOM    848 2HG1 VAL A  54     119.222   1.824  58.153  1.00 20.00           H
ATOM    849 3HG1 VAL A  54     119.624   3.481  57.640  1.00 20.00           H
ATOM    850  CG2 VAL A  54     119.375   2.100  55.345  1.00 20.00           C
ATOM    851 1HG2 VAL A  54     119.817   1.143  55.622  1.00 20.00           H
ATOM    852 2HG2 VAL A  54     118.963   2.033  54.338  1.00 20.00           H
ATOM    853 3HG2 VAL A  54     120.141   2.875  55.374  1.00 20.00           H
ATOM    854  HN  VAL A  54     116.624   1.958  54.489  1.00 20.00           H
ATOM    855  N   GLY A  55     115.237   2.552  57.053  1.00 20.00           N
ATOM    856  CA  GLY A  55     114.264   3.067  58.001  1.00 20.00           C
ATOM    857  C   GLY A  55     113.291   1.984  58.472  1.00 20.00           C
ATOM    858  O   GLY A  55     113.255   1.648  59.655  1.00 20.00           O
ATOM    859 1HA  GLY A  55     114.779   3.485  58.866  1.00 20.00           H
ATOM    860 2HA  GLY A  55     113.699   3.880  57.544  1.00 20.00           H
ATOM    861  HN  GLY A  55     115.201   2.966  56.143  1.00 20.00           H
ATOM    862  N   ASN A  56     112.525   1.468  57.522  1.00 20.00           N
ATOM    863  CA  ASN A  56     111.478   0.513  57.841  1.00 20.00           C
ATOM    864  C   ASN A  56     112.082  -0.718  58.521  1.00 20.00           C
ATOM    865  O   ASN A  56     111.485  -1.282  59.436  1.00 20.00           O
ATOM    866  HA  ASN A  56     110.791   1.049  58.496  1.00 20.00           H
ATOM    867  CB  ASN A  56     110.760   0.038  56.576  1.00 20.00           C
ATOM    868 1HB  ASN A  56     111.475  -0.442  55.907  1.00 20.00           H
ATOM    869 2HB  ASN A  56     110.014  -0.712  56.837  1.00 20.00           H
ATOM    870  CG  ASN A  56     110.086   1.208  55.857  1.00 20.00           C
ATOM    871  OD1 ASN A  56     110.567   1.716  54.857  1.00 20.00           O
ATOM    872  ND2 ASN A  56     108.948   1.606  56.419  1.00 20.00           N
ATOM    873 1HD2 ASN A  56     108.608   1.145  57.240  1.00 20.00           H
ATOM    874 2HD2 ASN A  56     108.432   2.365  56.022  1.00 20.00           H
ATOM    875  HN  ASN A  56     112.611   1.692  56.551  1.00 20.00           H
ATOM    876  N   GLY A  57     113.260  -1.097  58.047  1.00 20.00           N
ATOM    877  CA  GLY A  57     114.015  -2.162  58.684  1.00 20.00           C
ATOM    878  C   GLY A  57     114.258  -1.854  60.164  1.00 20.00           C
ATOM    879  O   GLY A  57     114.003  -2.694  61.026  1.00 20.00           O
ATOM    880 1HA  GLY A  57     113.474  -3.104  58.589  1.00 20.00           H
ATOM    881 2HA  GLY A  57     114.971  -2.291  58.175  1.00 20.00           H
ATOM    882  HN  GLY A  57     113.697  -0.691  57.245  1.00 20.00           H
ATOM    883  N   LEU A  58     114.746  -0.648  60.412  1.00 20.00           N
ATOM    884  CA  LEU A  58     115.069  -0.236  61.767  1.00 20.00           C
ATOM    885  C   LEU A  58     113.808  -0.266  62.633  1.00 20.00           C
ATOM    886  O   LEU A  58     113.845  -0.723  63.774  1.00 20.00           O
ATOM    887  HA  LEU A  58     115.776  -0.962  62.169  1.00 20.00           H
ATOM    888  CB  LEU A  58     115.771   1.124  61.761  1.00 20.00           C
ATOM    889 1HB  LEU A  58     116.682   1.038  61.169  1.00 20.00           H
ATOM    890 2HB  LEU A  58     115.126   1.840  61.251  1.00 20.00           H
ATOM    891  CG  LEU A  58     116.138   1.695  63.132  1.00 20.00           C
ATOM    892  HG  LEU A  58     115.238   1.715  63.746  1.00 20.00           H
ATOM    893  CD1 LEU A  58     117.152   0.799  63.845  1.00 20.00           C
ATOM    894 1HD1 LEU A  58     117.490   1.289  64.759  1.00 20.00           H
ATOM    895 2HD1 LEU A  58     116.683  -0.153  64.096  1.00 20.00           H
ATOM    896 3HD1 LEU A  58     118.006   0.623  63.191  1.00 20.00           H
ATOM    897  CD2 LEU A  58     116.634   3.138  63.010  1.00 20.00           C
ATOM    898 1HD2 LEU A  58     116.876   3.524  64.000  1.00 20.00           H
ATOM    899 2HD2 LEU A  58     117.524   3.164  62.381  1.00 20.00           H
ATOM    900 3HD2 LEU A  58     115.854   3.753  62.561  1.00 20.00           H
ATOM    901  HN  LEU A  58     114.921   0.040  59.708  1.00 20.00           H
ATOM    902  N   VAL A  59     112.722   0.228  62.057  1.00 20.00           N
ATOM    903  CA  VAL A  59     111.460   0.297  62.774  1.00 20.00           C
ATOM    904  C   VAL A  59     111.083  -1.102  63.267  1.00 20.00           C
ATOM    905  O   VAL A  59     110.716  -1.277  64.428  1.00 20.00           O
ATOM    906  HA  VAL A  59     111.608   0.946  63.638  1.00 20.00           H
ATOM    907  CB  VAL A  59     110.387   0.928  61.885  1.00 20.00           C
ATOM    908  HB  VAL A  59     110.448   0.460  60.903  1.00 20.00           H
ATOM    909  CG1 VAL A  59     108.987   0.664  62.445  1.00 20.00           C
ATOM    910 1HG1 VAL A  59     108.959   0.942  63.498  1.00 20.00           H
ATOM    911 2HG1 VAL A  59     108.258   1.257  61.893  1.00 20.00           H
ATOM    912 3HG1 VAL A  59     108.748  -0.394  62.341  1.00 20.00           H
ATOM    913  CG2 VAL A  59     110.633   2.427  61.708  1.00 20.00           C
ATOM    914 1HG2 VAL A  59     109.913   2.832  60.997  1.00 20.00           H
ATOM    915 2HG2 VAL A  59     110.517   2.930  62.668  1.00 20.00           H
ATOM    916 3HG2 VAL A  59     111.644   2.587  61.333  1.00 20.00           H
ATOM    917  HN  VAL A  59     112.695   0.576  61.120  1.00 20.00           H
ATOM    918  N   ILE A  60     111.187  -2.062  62.360  1.00 20.00           N
ATOM    919  CA  ILE A  60     110.824  -3.433  62.677  1.00 20.00           C
ATOM    920  C   ILE A  60     111.714  -3.954  63.807  1.00 20.00           C
ATOM    921  O   ILE A  60     111.233  -4.617  64.725  1.00 20.00           O
ATOM    922  HA  ILE A  60     109.793  -3.424  63.030  1.00 20.00           H
ATOM    923  HB  ILE A  60     111.801  -4.105  60.897  1.00 20.00           H
ATOM    924  CB  ILE A  60     110.864  -4.302  61.418  1.00 20.00           C
ATOM    925  CG1 ILE A  60     109.728  -3.935  60.461  1.00 20.00           C
ATOM    926 1HG1 ILE A  60     108.820  -4.463  60.750  1.00 20.00           H
ATOM    927 2HG1 ILE A  60     109.515  -2.869  60.537  1.00 20.00           H
ATOM    928  CG2 ILE A  60     110.852  -5.789  61.778  1.00 20.00           C
ATOM    929 1HG2 ILE A  60     111.788  -6.051  62.273  1.00 20.00           H
ATOM    930 2HG2 ILE A  60     110.018  -5.994  62.449  1.00 20.00           H
ATOM    931 3HG2 ILE A  60     110.743  -6.382  60.870  1.00 20.00           H
ATOM    932  CD1 ILE A  60     110.093  -4.286  59.018  1.00 20.00           C
ATOM    933 1HD1 ILE A  60     110.233  -5.363  58.930  1.00 20.00           H
ATOM    934 2HD1 ILE A  60     109.289  -3.970  58.353  1.00 20.00           H
ATOM    935 3HD1 ILE A  60     111.015  -3.776  58.741  1.00 20.00           H
ATOM    936  HN  ILE A  60     111.512  -1.916  61.426  1.00 20.00           H
ATOM    937  N   LEU A  61     112.996  -3.636  63.703  1.00 20.00           N
ATOM    938  CA  LEU A  61     113.962  -4.089  64.689  1.00 20.00           C
ATOM    939  C   LEU A  61     113.689  -3.468  66.060  1.00 20.00           C
ATOM    940  O   LEU A  61     113.884  -4.114  67.088  1.00 20.00           O
ATOM    941  HA  LEU A  61     113.846  -5.168  64.788  1.00 20.00           H
ATOM    942  CB  LEU A  61     115.388  -3.830  64.200  1.00 20.00           C
ATOM    943 1HB  LEU A  61     115.470  -2.779  63.920  1.00 20.00           H
ATOM    944 2HB  LEU A  61     116.072  -3.992  65.033  1.00 20.00           H
ATOM    945  CG  LEU A  61     115.857  -4.680  63.018  1.00 20.00           C
ATOM    946  HG  LEU A  61     115.057  -4.708  62.278  1.00 20.00           H
ATOM    947  CD1 LEU A  61     117.077  -4.053  62.340  1.00 20.00           C
ATOM    948 1HD1 LEU A  61     116.809  -3.075  61.943  1.00 20.00           H
ATOM    949 2HD1 LEU A  61     117.880  -3.942  63.069  1.00 20.00           H
ATOM    950 3HD1 LEU A  61     117.412  -4.697  61.527  1.00 20.00           H
ATOM    951  CD2 LEU A  61     116.121  -6.124  63.452  1.00 20.00           C
ATOM    952 1HD2 LEU A  61     116.821  -6.130  64.287  1.00 20.00           H
ATOM    953 2HD2 LEU A  61     115.184  -6.588  63.759  1.00 20.00           H
ATOM    954 3HD2 LEU A  61     116.546  -6.682  62.618  1.00 20.00           H
ATOM    955  HN  LEU A  61     113.375  -3.080  62.963  1.00 20.00           H
ATOM    956  N   VAL A  62     113.243  -2.220  66.031  1.00 20.00           N
ATOM    957  CA  VAL A  62     112.966  -1.496  67.260  1.00 20.00           C
ATOM    958  C   VAL A  62     111.684  -2.028  67.904  1.00 20.00           C
ATOM    959  O   VAL A  62     111.577  -2.085  69.128  1.00 20.00           O
ATOM    960  HA  VAL A  62     113.796  -1.677  67.943  1.00 20.00           H
ATOM    961  CB  VAL A  62     112.903   0.007  66.979  1.00 20.00           C
ATOM    962  HB  VAL A  62     112.289   0.156  66.090  1.00 20.00           H
ATOM    963  CG1 VAL A  62     112.241   0.754  68.138  1.00 20.00           C
ATOM    964 1HG1 VAL A  62     112.357   1.828  67.991  1.00 20.00           H
ATOM    965 2HG1 VAL A  62     111.180   0.504  68.173  1.00 20.00           H
ATOM    966 3HG1 VAL A  62     112.714   0.462  69.075  1.00 20.00           H
ATOM    967  CG2 VAL A  62     114.296   0.569  66.688  1.00 20.00           C
ATOM    968 1HG2 VAL A  62     114.890   0.557  67.601  1.00 20.00           H
ATOM    969 2HG2 VAL A  62     114.783  -0.043  65.929  1.00 20.00           H
ATOM    970 3HG2 VAL A  62     114.206   1.593  66.326  1.00 20.00           H
ATOM    971  HN  VAL A  62     113.071  -1.707  65.190  1.00 20.00           H
ATOM    972  N   MET A  63     110.743  -2.405  67.050  1.00 20.00           N
ATOM    973  CA  MET A  63     109.519  -3.035  67.515  1.00 20.00           C
ATOM    974  C   MET A  63     109.805  -4.404  68.136  1.00 20.00           C
ATOM    975  O   MET A  63     109.233  -4.753  69.167  1.00 20.00           O
ATOM    976  HA  MET A  63     109.113  -2.364  68.272  1.00 20.00           H
ATOM    977  CB  MET A  63     108.552  -3.200  66.341  1.00 20.00           C
ATOM    978 1HB  MET A  63     109.087  -3.594  65.477  1.00 20.00           H
ATOM    979 2HB  MET A  63     107.783  -3.928  66.599  1.00 20.00           H
ATOM    980  CG  MET A  63     107.898  -1.866  65.978  1.00 20.00           C
ATOM    981 1HG  MET A  63     107.177  -1.584  66.745  1.00 20.00           H
ATOM    982 2HG  MET A  63     108.651  -1.079  65.945  1.00 20.00           H
ATOM    983  SD  MET A  63     107.083  -1.997  64.395  1.00 20.00           S
ATOM    984  CE  MET A  63     106.199  -0.446  64.373  1.00 20.00           C
ATOM    985 1HE  MET A  63     105.428  -0.456  65.143  1.00 20.00           H
ATOM    986 2HE  MET A  63     106.894   0.371  64.564  1.00 20.00           H
ATOM    987 3HE  MET A  63     105.734  -0.307  63.396  1.00 20.00           H
ATOM    988  HN  MET A  63     110.807  -2.286  66.059  1.00 20.00           H
ATOM    989  N   GLY A  64     110.690  -5.141  67.482  1.00 20.00           N
ATOM    990  CA  GLY A  64     111.068  -6.459  67.963  1.00 20.00           C
ATOM    991  C   GLY A  64     111.984  -6.345  69.183  1.00 20.00           C
ATOM    992  O   GLY A  64     111.555  -6.582  70.311  1.00 20.00           O
ATOM    993 1HA  GLY A  64     110.173  -7.025  68.224  1.00 20.00           H
ATOM    994 2HA  GLY A  64     111.573  -7.010  67.170  1.00 20.00           H
ATOM    995  HN  GLY A  64     111.146  -4.853  66.640  1.00 20.00           H
ATOM    996  N   TYR A  65     113.230  -5.983  68.915  1.00 20.00           N
ATOM    997  CA  TYR A  65     114.223  -5.877  69.971  1.00 20.00           C
ATOM    998  C   TYR A  65     114.192  -4.467  70.564  1.00 20.00           C
ATOM    999  O   TYR A  65     113.577  -3.565  69.996  1.00 20.00           O
ATOM   1000  HA  TYR A  65     113.973  -6.606  70.742  1.00 20.00           H
ATOM   1001  CB  TYR A  65     115.577  -6.124  69.304  1.00 20.00           C
ATOM   1002 1HB  TYR A  65     115.791  -5.300  68.623  1.00 20.00           H
ATOM   1003 2HB  TYR A  65     116.354  -6.116  70.068  1.00 20.00           H
ATOM   1004  CG  TYR A  65     115.658  -7.441  68.529  1.00 20.00           C
ATOM   1005  HD1 TYR A  65     115.574  -6.486  66.611  1.00 20.00           H
ATOM   1006  CD1 TYR A  65     115.643  -7.432  67.149  1.00 20.00           C
ATOM   1007  CD2 TYR A  65     115.745  -8.638  69.210  1.00 20.00           C
ATOM   1008  HD2 TYR A  65     115.756  -8.646  70.300  1.00 20.00           H
ATOM   1009  CE1 TYR A  65     115.719  -8.671  66.420  1.00 20.00           C
ATOM   1010  HE1 TYR A  65     115.709  -8.678  65.330  1.00 20.00           H
ATOM   1011  CE2 TYR A  65     115.821  -9.878  68.481  1.00 20.00           C
ATOM   1012  HE2 TYR A  65     115.890 -10.830  69.006  1.00 20.00           H
ATOM   1013  CZ  TYR A  65     115.804  -9.833  67.122  1.00 20.00           C
ATOM   1014  HH  TYR A  65     115.754 -11.775  67.056  1.00 20.00           H
ATOM   1015  OH  TYR A  65     115.876 -11.003  66.433  1.00 20.00           O
ATOM   1016  HN  TYR A  65     113.564  -5.765  67.998  1.00 20.00           H
ATOM   1017  N   GLN A  66     114.862  -4.321  71.697  1.00 20.00           N
ATOM   1018  CA  GLN A  66     114.730  -3.113  72.494  1.00 20.00           C
ATOM   1019  C   GLN A  66     113.418  -2.336  72.622  1.00 20.00           C
ATOM   1020  O   GLN A  66     112.545  -2.440  71.763  1.00 20.00           O
ATOM   1021  HA  GLN A  66     114.957  -3.415  73.517  1.00 20.00           H
ATOM   1022  CB  GLN A  66     115.737  -2.050  72.050  1.00 20.00           C
ATOM   1023 1HB  GLN A  66     115.709  -1.207  72.740  1.00 20.00           H
ATOM   1024 2HB  GLN A  66     116.746  -2.461  72.089  1.00 20.00           H
ATOM   1025  CG  GLN A  66     115.432  -1.565  70.631  1.00 20.00           C
ATOM   1026 1HG  GLN A  66     115.676  -2.349  69.915  1.00 20.00           H
ATOM   1027 2HG  GLN A  66     114.365  -1.365  70.533  1.00 20.00           H
ATOM   1028  CD  GLN A  66     116.227  -0.300  70.302  1.00 20.00           C
ATOM   1029  OE1 GLN A  66     117.248  -0.333  69.635  1.00 20.00           O
ATOM   1030  NE2 GLN A  66     115.703   0.814  70.805  1.00 20.00           N
ATOM   1031 1HE2 GLN A  66     114.862   0.772  71.344  1.00 20.00           H
ATOM   1032 2HE2 GLN A  66     116.150   1.694  70.644  1.00 20.00           H
ATOM   1033  HN  GLN A  66     115.485  -5.008  72.071  1.00 20.00           H
ATOM   1034  N   LYS A  67     113.322  -1.575  73.703  1.00 20.00           N
ATOM   1035  CA  LYS A  67     112.140  -0.764  73.943  1.00 20.00           C
ATOM   1036  C   LYS A  67     112.401   0.634  73.379  1.00 20.00           C
ATOM   1037  O   LYS A  67     113.526   1.128  73.429  1.00 20.00           O
ATOM   1038  HA  LYS A  67     111.314  -1.219  73.397  1.00 20.00           H
ATOM   1039  CB  LYS A  67     111.768  -0.787  75.427  1.00 20.00           C
ATOM   1040 1HB  LYS A  67     111.665  -1.818  75.765  1.00 20.00           H
ATOM   1041 2HB  LYS A  67     112.570  -0.339  76.014  1.00 20.00           H
ATOM   1042  CG  LYS A  67     110.462  -0.030  75.677  1.00 20.00           C
ATOM   1043 1HG  LYS A  67     110.584   1.016  75.395  1.00 20.00           H
ATOM   1044 2HG  LYS A  67     109.674  -0.439  75.045  1.00 20.00           H
ATOM   1045  CD  LYS A  67     110.046  -0.123  77.146  1.00 20.00           C
ATOM   1046 1HD  LYS A  67     110.018  -1.168  77.454  1.00 20.00           H
ATOM   1047 2HD  LYS A  67     110.789   0.373  77.770  1.00 20.00           H
ATOM   1048  CE  LYS A  67     108.675   0.517  77.369  1.00 20.00           C
ATOM   1049 1HE  LYS A  67     107.941   0.062  76.704  1.00 20.00           H
ATOM   1050 2HE  LYS A  67     108.340   0.328  78.389  1.00 20.00           H
ATOM   1051  NZ  LYS A  67     108.737   1.975  77.124  1.00 20.00           N
ATOM   1052 1HZ  LYS A  67     107.896   2.415  77.481  1.00 20.00           H
ATOM   1053 2HZ  LYS A  67     109.547   2.363  77.597  1.00 20.00           H
ATOM   1054 3HZ  LYS A  67     108.813   2.148  76.128  1.00 20.00           H
ATOM   1055  HN  LYS A  67     114.031  -1.507  74.404  1.00 20.00           H
ATOM   1056  N   LYS A  68     111.341   1.233  72.855  1.00 20.00           N
ATOM   1057  CA  LYS A  68     111.359   2.653  72.548  1.00 20.00           C
ATOM   1058  C   LYS A  68     109.953   3.203  72.794  1.00 20.00           C
ATOM   1059  O   LYS A  68     109.750   4.018  73.692  1.00 20.00           O
ATOM   1060  HA  LYS A  68     112.055   3.128  73.240  1.00 20.00           H
ATOM   1061  CB  LYS A  68     111.895   2.889  71.134  1.00 20.00           C
ATOM   1062 1HB  LYS A  68     112.912   2.504  71.058  1.00 20.00           H
ATOM   1063 2HB  LYS A  68     111.291   2.335  70.415  1.00 20.00           H
ATOM   1064  CG  LYS A  68     111.879   4.378  70.783  1.00 20.00           C
ATOM   1065 1HG  LYS A  68     110.856   4.753  70.824  1.00 20.00           H
ATOM   1066 2HG  LYS A  68     112.453   4.936  71.522  1.00 20.00           H
ATOM   1067  CD  LYS A  68     112.461   4.618  69.389  1.00 20.00           C
ATOM   1068 1HD  LYS A  68     113.464   4.195  69.332  1.00 20.00           H
ATOM   1069 2HD  LYS A  68     111.855   4.103  68.643  1.00 20.00           H
ATOM   1070  CE  LYS A  68     112.513   6.113  69.067  1.00 20.00           C
ATOM   1071 1HE  LYS A  68     113.063   6.640  69.847  1.00 20.00           H
ATOM   1072 2HE  LYS A  68     113.053   6.272  68.133  1.00 20.00           H
ATOM   1073  NZ  LYS A  68     111.145   6.667  68.956  1.00 20.00           N
ATOM   1074 1HZ  LYS A  68     111.182   7.568  68.491  1.00 20.00           H
ATOM   1075 2HZ  LYS A  68     110.566   6.032  68.418  1.00 20.00           H
ATOM   1076 3HZ  LYS A  68     110.751   6.782  69.883  1.00 20.00           H
ATOM   1077  HN  LYS A  68     110.484   0.765  72.641  1.00 20.00           H
ATOM   1078  N   LEU A  69     109.018   2.734  71.980  1.00 20.00           N
ATOM   1079  CA  LEU A  69     107.626   3.117  72.141  1.00 20.00           C
ATOM   1080  C   LEU A  69     106.779   1.923  71.696  1.00 20.00           C
ATOM   1081  O   LEU A  69     106.307   1.880  70.561  1.00 20.00           O
ATOM   1082  HA  LEU A  69     107.459   3.306  73.201  1.00 20.00           H
ATOM   1083  CB  LEU A  69     107.340   4.423  71.397  1.00 20.00           C
ATOM   1084 1HB  LEU A  69     107.956   5.209  71.835  1.00 20.00           H
ATOM   1085 2HB  LEU A  69     107.661   4.307  70.362  1.00 20.00           H
ATOM   1086  CG  LEU A  69     105.884   4.893  71.401  1.00 20.00           C
ATOM   1087  HG  LEU A  69     105.271   4.109  70.956  1.00 20.00           H
ATOM   1088  CD1 LEU A  69     105.380   5.104  72.830  1.00 20.00           C
ATOM   1089 1HD1 LEU A  69     105.332   4.143  73.344  1.00 20.00           H
ATOM   1090 2HD1 LEU A  69     106.062   5.766  73.362  1.00 20.00           H
ATOM   1091 3HD1 LEU A  69     104.386   5.551  72.803  1.00 20.00           H
ATOM   1092  CD2 LEU A  69     105.710   6.146  70.541  1.00 20.00           C
ATOM   1093 1HD2 LEU A  69     106.324   6.952  70.944  1.00 20.00           H
ATOM   1094 2HD2 LEU A  69     106.018   5.931  69.518  1.00 20.00           H
ATOM   1095 3HD2 LEU A  69     104.663   6.450  70.549  1.00 20.00           H
ATOM   1096  HN  LEU A  69     109.199   2.105  71.224  1.00 20.00           H
ATOM   1097  N   ARG A  70     106.612   0.982  72.614  1.00 20.00           N
ATOM   1098  CA  ARG A  70     105.845  -0.218  72.326  1.00 20.00           C
ATOM   1099  C   ARG A  70     104.360   0.088  72.119  1.00 20.00           C
ATOM   1100  O   ARG A  70     103.767  -0.338  71.129  1.00 20.00           O
ATOM   1101  HA  ARG A  70     106.282  -0.614  71.409  1.00 20.00           H
ATOM   1102  CB  ARG A  70     105.972  -1.238  73.458  1.00 20.00           C
ATOM   1103 1HB  ARG A  70     105.909  -0.729  74.420  1.00 20.00           H
ATOM   1104 2HB  ARG A  70     105.139  -1.941  73.415  1.00 20.00           H
ATOM   1105  CG  ARG A  70     107.295  -2.001  73.364  1.00 20.00           C
ATOM   1106 1HG  ARG A  70     108.097  -1.312  73.099  1.00 20.00           H
ATOM   1107 2HG  ARG A  70     107.545  -2.424  74.337  1.00 20.00           H
ATOM   1108  CD  ARG A  70     107.210  -3.118  72.322  1.00 20.00           C
ATOM   1109 1HD  ARG A  70     106.346  -3.751  72.525  1.00 20.00           H
ATOM   1110 2HD  ARG A  70     107.066  -2.692  71.330  1.00 20.00           H
ATOM   1111  HE  ARG A  70     108.415  -4.821  72.801  1.00 20.00           H
ATOM   1112  NE  ARG A  70     108.448  -3.930  72.349  1.00 20.00           N
ATOM   1113  CZ  ARG A  70     109.610  -3.545  71.804  1.00 20.00           C
ATOM   1114  NH1 ARG A  70     109.712  -2.360  71.185  1.00 20.00           N
ATOM   1115 1HH1 ARG A  70     108.917  -1.757  71.127  1.00 20.00           H
ATOM   1116 2HH1 ARG A  70     110.583  -2.081  70.781  1.00 20.00           H
ATOM   1117  NH2 ARG A  70     110.669  -4.362  71.888  1.00 20.00           N
ATOM   1118 1HH2 ARG A  70     111.544  -4.089  71.486  1.00 20.00           H
ATOM   1119 2HH2 ARG A  70     110.585  -5.243  72.351  1.00 20.00           H
ATOM   1120  HN  ARG A  70     106.990   1.030  73.539  1.00 20.00           H
ATOM   1121  N   SER A  71     103.802   0.823  73.069  1.00 20.00           N
ATOM   1122  CA  SER A  71     102.443   1.319  72.931  1.00 20.00           C
ATOM   1123  C   SER A  71     101.439   0.204  72.635  1.00 20.00           C
ATOM   1124  O   SER A  71     101.772  -0.977  72.728  1.00 20.00           O
ATOM   1125  HA  SER A  71     102.204   1.777  73.891  1.00 20.00           H
ATOM   1126  CB  SER A  71     102.352   2.374  71.826  1.00 20.00           C
ATOM   1127 1HB  SER A  71     101.569   3.091  72.074  1.00 20.00           H
ATOM   1128 2HB  SER A  71     103.289   2.929  71.777  1.00 20.00           H
ATOM   1129  OG  SER A  71     102.077   1.793  70.555  1.00 20.00           O
ATOM   1130  HG  SER A  71     102.920   1.724  70.021  1.00 20.00           H
ATOM   1131  HN  SER A  71     104.261   1.080  73.920  1.00 20.00           H
ATOM   1132  N   MET A  72     100.230   0.617  72.285  1.00 20.00           N
ATOM   1133  CA  MET A  72      99.240  -0.315  71.771  1.00 20.00           C
ATOM   1134  C   MET A  72      99.343  -0.466  70.252  1.00 20.00           C
ATOM   1135  O   MET A  72      99.109  -1.547  69.715  1.00 20.00           O
ATOM   1136  HA  MET A  72      99.461  -1.270  72.248  1.00 20.00           H
ATOM   1137  CB  MET A  72      97.838   0.178  72.133  1.00 20.00           C
ATOM   1138 1HB  MET A  72      97.703   1.198  71.774  1.00 20.00           H
ATOM   1139 2HB  MET A  72      97.091  -0.438  71.632  1.00 20.00           H
ATOM   1140  CG  MET A  72      97.614   0.131  73.646  1.00 20.00           C
ATOM   1141 1HG  MET A  72      98.479   0.544  74.163  1.00 20.00           H
ATOM   1142 2HG  MET A  72      96.757   0.748  73.915  1.00 20.00           H
ATOM   1143  SD  MET A  72      97.339  -1.554  74.170  1.00 20.00           S
ATOM   1144  CE  MET A  72      97.011  -1.289  75.904  1.00 20.00           C
ATOM   1145 1HE  MET A  72      96.828  -2.248  76.390  1.00 20.00           H
ATOM   1146 2HE  MET A  72      97.871  -0.806  76.367  1.00 20.00           H
ATOM   1147 3HE  MET A  72      96.133  -0.653  76.015  1.00 20.00           H
ATOM   1148  HN  MET A  72      99.923   1.567  72.348  1.00 20.00           H
ATOM   1149  N   THR A  73      99.693   0.635  69.602  1.00 20.00           N
ATOM   1150  CA  THR A  73      99.484   0.756  68.169  1.00 20.00           C
ATOM   1151  C   THR A  73     100.548   0.137  67.260  1.00 20.00           C
ATOM   1152  O   THR A  73     100.339   0.005  66.055  1.00 20.00           O
ATOM   1153  HA  THR A  73      98.572   0.220  67.908  1.00 20.00           H
ATOM   1154  HB  THR A  73      99.369   2.409  66.764  1.00 20.00           H
ATOM   1155  CB  THR A  73      99.317   2.241  67.840  1.00 20.00           C
ATOM   1156  OG1 THR A  73     100.328   2.884  68.612  1.00 20.00           O
ATOM   1157  HG1 THR A  73     101.223   2.738  68.192  1.00 20.00           H
ATOM   1158  CG2 THR A  73      98.009   2.818  68.384  1.00 20.00           C
ATOM   1159 1HG2 THR A  73      97.165   2.299  67.928  1.00 20.00           H
ATOM   1160 2HG2 THR A  73      97.953   3.880  68.146  1.00 20.00           H
ATOM   1161 3HG2 THR A  73      97.975   2.685  69.466  1.00 20.00           H
ATOM   1162  HN  THR A  73     100.111   1.432  70.037  1.00 20.00           H
ATOM   1163  N   ASP A  74     101.666  -0.226  67.873  1.00 20.00           N
ATOM   1164  CA  ASP A  74     102.780  -0.786  67.127  1.00 20.00           C
ATOM   1165  C   ASP A  74     102.405  -2.103  66.444  1.00 20.00           C
ATOM   1166  O   ASP A  74     103.016  -2.484  65.446  1.00 20.00           O
ATOM   1167  HA  ASP A  74     103.048  -0.023  66.396  1.00 20.00           H
ATOM   1168  CB  ASP A  74     103.961  -1.092  68.049  1.00 20.00           C
ATOM   1169 1HB  ASP A  74     103.605  -1.595  68.948  1.00 20.00           H
ATOM   1170 2HB  ASP A  74     104.648  -1.778  67.552  1.00 20.00           H
ATOM   1171  CG  ASP A  74     104.702   0.190  68.434  1.00 20.00           C
ATOM   1172  OD1 ASP A  74     104.005   1.162  68.796  1.00 20.00           O
ATOM   1173  OD2 ASP A  74     105.950   0.169  68.358  1.00 20.00           O
ATOM   1174  HN  ASP A  74     101.816  -0.142  68.858  1.00 20.00           H
ATOM   1175  N   LYS A  75     101.403  -2.761  67.007  1.00 20.00           N
ATOM   1176  CA  LYS A  75     100.903  -3.998  66.432  1.00 20.00           C
ATOM   1177  C   LYS A  75     100.452  -3.763  64.990  1.00 20.00           C
ATOM   1178  O   LYS A  75     100.714  -4.583  64.111  1.00 20.00           O
ATOM   1179  HA  LYS A  75     101.729  -4.709  66.417  1.00 20.00           H
ATOM   1180  CB  LYS A  75      99.808  -4.597  67.318  1.00 20.00           C
ATOM   1181 1HB  LYS A  75     100.153  -4.640  68.351  1.00 20.00           H
ATOM   1182 2HB  LYS A  75      98.930  -3.951  67.303  1.00 20.00           H
ATOM   1183  CG  LYS A  75      99.424  -5.999  66.843  1.00 20.00           C
ATOM   1184 1HG  LYS A  75      98.869  -5.931  65.907  1.00 20.00           H
ATOM   1185 2HG  LYS A  75     100.325  -6.577  66.638  1.00 20.00           H
ATOM   1186  CD  LYS A  75      98.577  -6.721  67.893  1.00 20.00           C
ATOM   1187 1HD  LYS A  75      99.133  -6.793  68.827  1.00 20.00           H
ATOM   1188 2HD  LYS A  75      97.678  -6.141  68.101  1.00 20.00           H
ATOM   1189  CE  LYS A  75      98.188  -8.122  67.415  1.00 20.00           C
ATOM   1190 1HE  LYS A  75      97.657  -8.054  66.466  1.00 20.00           H
ATOM   1191 2HE  LYS A  75      99.086  -8.714  67.237  1.00 20.00           H
ATOM   1192  NZ  LYS A  75      97.336  -8.794  68.421  1.00 20.00           N
ATOM   1193 1HZ  LYS A  75      97.806  -8.790  69.319  1.00 20.00           H
ATOM   1194 2HZ  LYS A  75      96.453  -8.301  68.499  1.00 20.00           H
ATOM   1195 3HZ  LYS A  75      97.164  -9.751  68.133  1.00 20.00           H
ATOM   1196  HN  LYS A  75     100.936  -2.463  67.840  1.00 20.00           H
ATOM   1197  N   TYR A  76      99.781  -2.637  64.789  1.00 20.00           N
ATOM   1198  CA  TYR A  76      99.289  -2.284  63.469  1.00 20.00           C
ATOM   1199  C   TYR A  76     100.389  -1.676  62.596  1.00 20.00           C
ATOM   1200  O   TYR A  76     100.509  -2.014  61.419  1.00 20.00           O
ATOM   1201  HA  TYR A  76      98.927  -3.195  62.990  1.00 20.00           H
ATOM   1202  CB  TYR A  76      98.203  -1.230  63.691  1.00 20.00           C
ATOM   1203 1HB  TYR A  76      98.625  -0.403  64.262  1.00 20.00           H
ATOM   1204 2HB  TYR A  76      97.897  -0.828  62.725  1.00 20.00           H
ATOM   1205  CG  TYR A  76      96.966  -1.756  64.423  1.00 20.00           C
ATOM   1206  HD1 TYR A  76      97.306  -0.554  66.165  1.00 20.00           H
ATOM   1207  CD1 TYR A  76      96.663  -1.294  65.687  1.00 20.00           C
ATOM   1208  CD2 TYR A  76      96.153  -2.693  63.817  1.00 20.00           C
ATOM   1209  HD2 TYR A  76      96.392  -3.058  62.818  1.00 20.00           H
ATOM   1210  CE1 TYR A  76      95.499  -1.789  66.375  1.00 20.00           C
ATOM   1211  HE1 TYR A  76      95.249  -1.432  67.375  1.00 20.00           H
ATOM   1212  CE2 TYR A  76      94.989  -3.187  64.505  1.00 20.00           C
ATOM   1213  HE2 TYR A  76      94.338  -3.927  64.039  1.00 20.00           H
ATOM   1214  CZ  TYR A  76      94.719  -2.711  65.750  1.00 20.00           C
ATOM   1215  HH  TYR A  76      92.968  -3.556  65.742  1.00 20.00           H
ATOM   1216  OH  TYR A  76      93.620  -3.178  66.400  1.00 20.00           O
ATOM   1217  HN  TYR A  76      99.574  -1.974  65.509  1.00 20.00           H
ATOM   1218  N   ARG A  77     101.162  -0.791  63.206  1.00 20.00           N
ATOM   1219  CA  ARG A  77     102.234  -0.117  62.493  1.00 20.00           C
ATOM   1220  C   ARG A  77     103.353  -1.068  62.065  1.00 20.00           C
ATOM   1221  O   ARG A  77     104.123  -0.758  61.157  1.00 20.00           O
ATOM   1222  HA  ARG A  77     101.756   0.315  61.614  1.00 20.00           H
ATOM   1223  CB  ARG A  77     102.859   0.985  63.351  1.00 20.00           C
ATOM   1224 1HB  ARG A  77     103.192   0.566  64.301  1.00 20.00           H
ATOM   1225 2HB  ARG A  77     103.742   1.384  62.852  1.00 20.00           H
ATOM   1226  CG  ARG A  77     101.858   2.113  63.609  1.00 20.00           C
ATOM   1227 1HG  ARG A  77     101.369   2.391  62.675  1.00 20.00           H
ATOM   1228 2HG  ARG A  77     101.078   1.765  64.286  1.00 20.00           H
ATOM   1229  CD  ARG A  77     102.554   3.337  64.209  1.00 20.00           C
ATOM   1230 1HD  ARG A  77     103.414   3.613  63.599  1.00 20.00           H
ATOM   1231 2HD  ARG A  77     101.874   4.189  64.207  1.00 20.00           H
ATOM   1232  HE  ARG A  77     102.790   2.136  65.964  1.00 20.00           H
ATOM   1233  NE  ARG A  77     102.990   3.043  65.592  1.00 20.00           N
ATOM   1234  CZ  ARG A  77     103.636   3.915  66.378  1.00 20.00           C
ATOM   1235  NH1 ARG A  77     103.930   5.144  65.931  1.00 20.00           N
ATOM   1236 1HH1 ARG A  77     103.667   5.416  65.005  1.00 20.00           H
ATOM   1237 2HH1 ARG A  77     104.413   5.789  66.523  1.00 20.00           H
ATOM   1238  NH2 ARG A  77     103.984   3.541  67.616  1.00 20.00           N
ATOM   1239 1HH2 ARG A  77     104.467   4.180  68.215  1.00 20.00           H
ATOM   1240 2HH2 ARG A  77     103.761   2.622  67.942  1.00 20.00           H
ATOM   1241  HN  ARG A  77     101.067  -0.533  64.167  1.00 20.00           H
ATOM   1242  N   LEU A  78     103.408  -2.207  62.739  1.00 20.00           N
ATOM   1243  CA  LEU A  78     104.276  -3.290  62.308  1.00 20.00           C
ATOM   1244  C   LEU A  78     103.838  -3.766  60.921  1.00 20.00           C
ATOM   1245  O   LEU A  78     104.656  -3.861  60.008  1.00 20.00           O
ATOM   1246  HA  LEU A  78     105.287  -2.889  62.234  1.00 20.00           H
ATOM   1247  CB  LEU A  78     104.307  -4.402  63.359  1.00 20.00           C
ATOM   1248 1HB  LEU A  78     104.753  -4.002  64.270  1.00 20.00           H
ATOM   1249 2HB  LEU A  78     103.279  -4.675  63.601  1.00 20.00           H
ATOM   1250  CG  LEU A  78     105.064  -5.673  62.969  1.00 20.00           C
ATOM   1251  HG  LEU A  78     104.687  -6.013  62.005  1.00 20.00           H
ATOM   1252  CD1 LEU A  78     106.558  -5.389  62.795  1.00 20.00           C
ATOM   1253 1HD1 LEU A  78     107.078  -6.316  62.552  1.00 20.00           H
ATOM   1254 2HD1 LEU A  78     106.700  -4.670  61.989  1.00 20.00           H
ATOM   1255 3HD1 LEU A  78     106.960  -4.980  63.722  1.00 20.00           H
ATOM   1256  CD2 LEU A  78     104.807  -6.795  63.976  1.00 20.00           C
ATOM   1257 1HD2 LEU A  78     103.741  -7.020  64.006  1.00 20.00           H
ATOM   1258 2HD2 LEU A  78     105.358  -7.687  63.676  1.00 20.00           H
ATOM   1259 3HD2 LEU A  78     105.139  -6.479  64.965  1.00 20.00           H
ATOM   1260  HN  LEU A  78     102.874  -2.396  63.563  1.00 20.00           H
ATOM   1261  N   HIE A  79     102.549  -4.050  60.808  1.00 20.00           N
ATOM   1262  CA  HIE A  79     102.000  -4.549  59.559  1.00 20.00           C
ATOM   1263  C   HIE A  79     102.278  -3.540  58.443  1.00 20.00           C
ATOM   1264  O   HIE A  79     102.624  -3.922  57.327  1.00 20.00           O
ATOM   1265  HA  HIE A  79     102.523  -5.479  59.336  1.00 20.00           H
ATOM   1266  CB  HIE A  79     100.513  -4.876  59.711  1.00 20.00           C
ATOM   1267 1HB  HIE A  79     100.004  -4.012  60.138  1.00 20.00           H
ATOM   1268 2HB  HIE A  79     100.085  -5.042  58.722  1.00 20.00           H
ATOM   1269  CG  HIE A  79     100.234  -6.083  60.574  1.00 20.00           C
ATOM   1270  ND1 HIE A  79      99.054  -6.801  60.500  1.00 20.00           N
ATOM   1271  HD2 HIE A  79     101.993  -6.381  61.841  1.00 20.00           H
ATOM   1272  CD2 HIE A  79     100.996  -6.692  61.528  1.00 20.00           C
ATOM   1273  HE1 HIE A  79      98.334  -8.536  61.555  1.00 20.00           H
ATOM   1274  CE1 HIE A  79      99.112  -7.794  61.375  1.00 20.00           C
ATOM   1275  HE2 HIE A  79     100.637  -8.346  62.726  1.00 20.00           H
ATOM   1276  NE2 HIE A  79     100.316  -7.724  62.012  1.00 20.00           N
ATOM   1277  HN  HIE A  79     101.886  -3.946  61.549  1.00 20.00           H
ATOM   1278  N   LEU A  80     102.114  -2.270  58.784  1.00 20.00           N
ATOM   1279  CA  LEU A  80     102.386  -1.200  57.839  1.00 20.00           C
ATOM   1280  C   LEU A  80     103.857  -1.257  57.422  1.00 20.00           C
ATOM   1281  O   LEU A  80     104.170  -1.233  56.232  1.00 20.00           O
ATOM   1282  HA  LEU A  80     101.770  -1.379  56.957  1.00 20.00           H
ATOM   1283  CB  LEU A  80     101.962   0.150  58.421  1.00 20.00           C
ATOM   1284 1HB  LEU A  80     100.903   0.099  58.672  1.00 20.00           H
ATOM   1285 2HB  LEU A  80     102.504   0.307  59.354  1.00 20.00           H
ATOM   1286  CG  LEU A  80     102.187   1.368  57.523  1.00 20.00           C
ATOM   1287  HG  LEU A  80     103.248   1.419  57.276  1.00 20.00           H
ATOM   1288  CD1 LEU A  80     101.423   1.226  56.205  1.00 20.00           C
ATOM   1289 1HD1 LEU A  80     101.454   2.171  55.663  1.00 20.00           H
ATOM   1290 2HD1 LEU A  80     101.883   0.445  55.600  1.00 20.00           H
ATOM   1291 3HD1 LEU A  80     100.386   0.960  56.413  1.00 20.00           H
ATOM   1292  CD2 LEU A  80     101.831   2.663  58.255  1.00 20.00           C
ATOM   1293 1HD2 LEU A  80     102.408   2.729  59.178  1.00 20.00           H
ATOM   1294 2HD2 LEU A  80     102.065   3.516  57.619  1.00 20.00           H
ATOM   1295 3HD2 LEU A  80     100.767   2.666  58.492  1.00 20.00           H
ATOM   1296  HN  LEU A  80     101.803  -1.968  59.685  1.00 20.00           H
ATOM   1297  N   SER A  81     104.720  -1.331  58.424  1.00 20.00           N
ATOM   1298  CA  SER A  81     106.153  -1.333  58.179  1.00 20.00           C
ATOM   1299  C   SER A  81     106.655  -2.521  57.357  1.00 20.00           C
ATOM   1300  O   SER A  81     107.603  -2.390  56.584  1.00 20.00           O
ATOM   1301  HA  SER A  81     106.351  -0.418  57.621  1.00 20.00           H
ATOM   1302  CB  SER A  81     106.936  -1.308  59.493  1.00 20.00           C
ATOM   1303 1HB  SER A  81     106.552  -0.511  60.129  1.00 20.00           H
ATOM   1304 2HB  SER A  81     106.778  -2.245  60.027  1.00 20.00           H
ATOM   1305  OG  SER A  81     108.331  -1.114  59.279  1.00 20.00           O
ATOM   1306  HG  SER A  81     108.530  -0.139  59.179  1.00 20.00           H
ATOM   1307  HN  SER A  81     104.456  -1.389  59.387  1.00 20.00           H
ATOM   1308  N   VAL A  82     105.998  -3.655  57.552  1.00 20.00           N
ATOM   1309  CA  VAL A  82     106.335  -4.854  56.804  1.00 20.00           C
ATOM   1310  C   VAL A  82     105.865  -4.677  55.358  1.00 20.00           C
ATOM   1311  O   VAL A  82     106.607  -4.964  54.421  1.00 20.00           O
ATOM   1312  HA  VAL A  82     107.420  -4.955  56.815  1.00 20.00           H
ATOM   1313  CB  VAL A  82     105.737  -6.084  57.489  1.00 20.00           C
ATOM   1314  HB  VAL A  82     104.692  -5.869  57.713  1.00 20.00           H
ATOM   1315  CG1 VAL A  82     105.777  -7.302  56.563  1.00 20.00           C
ATOM   1316 1HG1 VAL A  82     105.087  -7.150  55.733  1.00 20.00           H
ATOM   1317 2HG1 VAL A  82     106.788  -7.430  56.176  1.00 20.00           H
ATOM   1318 3HG1 VAL A  82     105.486  -8.192  57.120  1.00 20.00           H
ATOM   1319  CG2 VAL A  82     106.450  -6.376  58.811  1.00 20.00           C
ATOM   1320 1HG2 VAL A  82     105.930  -7.179  59.334  1.00 20.00           H
ATOM   1321 2HG2 VAL A  82     107.478  -6.679  58.610  1.00 20.00           H
ATOM   1322 3HG2 VAL A  82     106.449  -5.479  59.430  1.00 20.00           H
ATOM   1323  HN  VAL A  82     105.249  -3.762  58.206  1.00 20.00           H
ATOM   1324  N   ALA A  83     104.634  -4.204  55.223  1.00 20.00           N
ATOM   1325  CA  ALA A  83     104.067  -3.958  53.909  1.00 20.00           C
ATOM   1326  C   ALA A  83     104.952  -2.979  53.135  1.00 20.00           C
ATOM   1327  O   ALA A  83     105.168  -3.146  51.936  1.00 20.00           O
ATOM   1328  HA  ALA A  83     104.045  -4.907  53.373  1.00 20.00           H
ATOM   1329  CB  ALA A  83     102.634  -3.442  54.059  1.00 20.00           C
ATOM   1330 1HB  ALA A  83     102.040  -4.175  54.604  1.00 20.00           H
ATOM   1331 2HB  ALA A  83     102.643  -2.501  54.608  1.00 20.00           H
ATOM   1332 3HB  ALA A  83     102.200  -3.284  53.072  1.00 20.00           H
ATOM   1333  HN  ALA A  83     104.030  -3.991  55.991  1.00 20.00           H
ATOM   1334  N   ASP A  84     105.441  -1.978  53.853  1.00 20.00           N
ATOM   1335  CA  ASP A  84     106.340  -1.002  53.261  1.00 20.00           C
ATOM   1336  C   ASP A  84     107.618  -1.701  52.795  1.00 20.00           C
ATOM   1337  O   ASP A  84     107.987  -1.612  51.625  1.00 20.00           O
ATOM   1338  HA  ASP A  84     105.782  -0.562  52.435  1.00 20.00           H
ATOM   1339  CB  ASP A  84     106.735   0.070  54.279  1.00 20.00           C
ATOM   1340 1HB  ASP A  84     107.070  -0.404  55.201  1.00 20.00           H
ATOM   1341 2HB  ASP A  84     107.576   0.649  53.895  1.00 20.00           H
ATOM   1342  CG  ASP A  84     105.560   1.004  54.576  1.00 20.00           C
ATOM   1343  OD1 ASP A  84     105.340   1.275  55.776  1.00 20.00           O
ATOM   1344  OD2 ASP A  84     104.909   1.426  53.596  1.00 20.00           O
ATOM   1345  HN  ASP A  84     105.233  -1.830  54.820  1.00 20.00           H
ATOM   1346  N   LEU A  85     108.259  -2.382  53.734  1.00 20.00           N
ATOM   1347  CA  LEU A  85     109.553  -2.987  53.468  1.00 20.00           C
ATOM   1348  C   LEU A  85     109.466  -3.873  52.224  1.00 20.00           C
ATOM   1349  O   LEU A  85     110.364  -3.860  51.384  1.00 20.00           O
ATOM   1350  HA  LEU A  85     110.256  -2.179  53.262  1.00 20.00           H
ATOM   1351  CB  LEU A  85     110.063  -3.726  54.706  1.00 20.00           C
ATOM   1352 1HB  LEU A  85     110.137  -3.013  55.526  1.00 20.00           H
ATOM   1353 2HB  LEU A  85     109.318  -4.468  54.995  1.00 20.00           H
ATOM   1354  CG  LEU A  85     111.413  -4.432  54.558  1.00 20.00           C
ATOM   1355  HG  LEU A  85     111.358  -5.094  53.693  1.00 20.00           H
ATOM   1356  CD1 LEU A  85     112.531  -3.424  54.285  1.00 20.00           C
ATOM   1357 1HD1 LEU A  85     112.514  -2.647  55.050  1.00 20.00           H
ATOM   1358 2HD1 LEU A  85     113.494  -3.935  54.307  1.00 20.00           H
ATOM   1359 3HD1 LEU A  85     112.382  -2.972  53.305  1.00 20.00           H
ATOM   1360  CD2 LEU A  85     111.712  -5.305  55.778  1.00 20.00           C
ATOM   1361 1HD2 LEU A  85     110.895  -6.011  55.929  1.00 20.00           H
ATOM   1362 2HD2 LEU A  85     112.640  -5.853  55.613  1.00 20.00           H
ATOM   1363 3HD2 LEU A  85     111.815  -4.673  56.660  1.00 20.00           H
ATOM   1364  HN  LEU A  85     107.909  -2.522  54.660  1.00 20.00           H
ATOM   1365  N   LEU A  86     108.375  -4.621  52.145  1.00 20.00           N
ATOM   1366  CA  LEU A  86     108.180  -5.546  51.041  1.00 20.00           C
ATOM   1367  C   LEU A  86     108.284  -4.817  49.700  1.00 20.00           C
ATOM   1368  O   LEU A  86     108.928  -5.305  48.772  1.00 20.00           O
ATOM   1369  HA  LEU A  86     108.985  -6.281  51.085  1.00 20.00           H
ATOM   1370  CB  LEU A  86     106.863  -6.307  51.206  1.00 20.00           C
ATOM   1371 1HB  LEU A  86     106.883  -6.825  52.165  1.00 20.00           H
ATOM   1372 2HB  LEU A  86     106.051  -5.582  51.252  1.00 20.00           H
ATOM   1373  CG  LEU A  86     106.537  -7.328  50.113  1.00 20.00           C
ATOM   1374  HG  LEU A  86     106.663  -6.843  49.145  1.00 20.00           H
ATOM   1375  CD1 LEU A  86     107.509  -8.508  50.158  1.00 20.00           C
ATOM   1376 1HD1 LEU A  86     107.519  -8.933  51.162  1.00 20.00           H
ATOM   1377 2HD1 LEU A  86     107.191  -9.268  49.445  1.00 20.00           H
ATOM   1378 3HD1 LEU A  86     108.511  -8.164  49.899  1.00 20.00           H
ATOM   1379  CD2 LEU A  86     105.079  -7.782  50.205  1.00 20.00           C
ATOM   1380 1HD2 LEU A  86     104.902  -8.242  51.178  1.00 20.00           H
ATOM   1381 2HD2 LEU A  86     104.422  -6.921  50.087  1.00 20.00           H
ATOM   1382 3HD2 LEU A  86     104.874  -8.507  49.418  1.00 20.00           H
ATOM   1383  HN  LEU A  86     107.634  -4.602  52.816  1.00 20.00           H
ATOM   1384  N   PHE A  87     107.641  -3.660  49.641  1.00 20.00           N
ATOM   1385  CA  PHE A  87     107.609  -2.884  48.413  1.00 20.00           C
ATOM   1386  C   PHE A  87     108.894  -2.085  48.188  1.00 20.00           C
ATOM   1387  O   PHE A  87     109.304  -1.869  47.049  1.00 20.00           O
ATOM   1388  HA  PHE A  87     107.489  -3.587  47.589  1.00 20.00           H
ATOM   1389  CB  PHE A  87     106.447  -1.897  48.538  1.00 20.00           C
ATOM   1390 1HB  PHE A  87     105.527  -2.455  48.711  1.00 20.00           H
ATOM   1391 2HB  PHE A  87     106.609  -1.270  49.414  1.00 20.00           H
ATOM   1392  CG  PHE A  87     106.259  -0.998  47.314  1.00 20.00           C
ATOM   1393  HD1 PHE A  87     105.522  -2.579  46.098  1.00 20.00           H
ATOM   1394  CD1 PHE A  87     105.776  -1.520  46.155  1.00 20.00           C
ATOM   1395  HD2 PHE A  87     106.964   0.741  48.313  1.00 20.00           H
ATOM   1396  CD2 PHE A  87     106.576   0.322  47.384  1.00 20.00           C
ATOM   1397  CE1 PHE A  87     105.602  -0.687  45.019  1.00 20.00           C
ATOM   1398  HE1 PHE A  87     105.214  -1.105  44.090  1.00 20.00           H
ATOM   1399  CE2 PHE A  87     106.402   1.156  46.248  1.00 20.00           C
ATOM   1400  HE2 PHE A  87     106.656   2.215  46.305  1.00 20.00           H
ATOM   1401  CZ  PHE A  87     105.919   0.634  45.089  1.00 20.00           C
ATOM   1402  HZ  PHE A  87     105.785   1.274  44.217  1.00 20.00           H
ATOM   1403  HN  PHE A  87     107.149  -3.254  50.410  1.00 20.00           H
ATOM   1404  N   VAL A  88     109.495  -1.667  49.293  1.00 20.00           N
ATOM   1405  CA  VAL A  88     110.684  -0.836  49.230  1.00 20.00           C
ATOM   1406  C   VAL A  88     111.774  -1.562  48.438  1.00 20.00           C
ATOM   1407  O   VAL A  88     112.371  -0.989  47.529  1.00 20.00           O
ATOM   1408  HA  VAL A  88     110.419   0.079  48.700  1.00 20.00           H
ATOM   1409  CB  VAL A  88     111.131  -0.453  50.643  1.00 20.00           C
ATOM   1410  HB  VAL A  88     111.014  -1.329  51.280  1.00 20.00           H
ATOM   1411  CG1 VAL A  88     112.607  -0.052  50.661  1.00 20.00           C
ATOM   1412 1HG1 VAL A  88     113.226  -0.935  50.504  1.00 20.00           H
ATOM   1413 2HG1 VAL A  88     112.797   0.671  49.868  1.00 20.00           H
ATOM   1414 3HG1 VAL A  88     112.850   0.394  51.626  1.00 20.00           H
ATOM   1415  CG2 VAL A  88     110.252   0.663  51.211  1.00 20.00           C
ATOM   1416 1HG2 VAL A  88     109.202   0.410  51.065  1.00 20.00           H
ATOM   1417 2HG2 VAL A  88     110.453   0.777  52.277  1.00 20.00           H
ATOM   1418 3HG2 VAL A  88     110.475   1.598  50.698  1.00 20.00           H
ATOM   1419  HN  VAL A  88     109.182  -1.888  50.217  1.00 20.00           H
ATOM   1420  N   ILE A  89     111.998  -2.813  48.813  1.00 20.00           N
ATOM   1421  CA  ILE A  89     113.031  -3.611  48.175  1.00 20.00           C
ATOM   1422  C   ILE A  89     112.705  -3.884  46.705  1.00 20.00           C
ATOM   1423  O   ILE A  89     113.577  -4.290  45.937  1.00 20.00           O
ATOM   1424  HA  ILE A  89     113.955  -3.033  48.202  1.00 20.00           H
ATOM   1425  HB  ILE A  89     114.059  -5.466  48.458  1.00 20.00           H
ATOM   1426  CB  ILE A  89     113.279  -4.898  48.965  1.00 20.00           C
ATOM   1427  CG1 ILE A  89     112.026  -5.775  48.992  1.00 20.00           C
ATOM   1428 1HG1 ILE A  89     111.348  -5.423  49.769  1.00 20.00           H
ATOM   1429 2HG1 ILE A  89     111.496  -5.688  48.043  1.00 20.00           H
ATOM   1430  CG2 ILE A  89     113.791  -4.586  50.373  1.00 20.00           C
ATOM   1431 1HG2 ILE A  89     112.997  -4.115  50.952  1.00 20.00           H
ATOM   1432 2HG2 ILE A  89     114.096  -5.512  50.861  1.00 20.00           H
ATOM   1433 3HG2 ILE A  89     114.643  -3.911  50.308  1.00 20.00           H
ATOM   1434  CD1 ILE A  89     112.387  -7.240  49.247  1.00 20.00           C
ATOM   1435 1HD1 ILE A  89     113.077  -7.583  48.476  1.00 20.00           H
ATOM   1436 2HD1 ILE A  89     112.859  -7.332  50.225  1.00 20.00           H
ATOM   1437 3HD1 ILE A  89     111.482  -7.847  49.221  1.00 20.00           H
ATOM   1438  HN  ILE A  89     111.490  -3.280  49.537  1.00 20.00           H
ATOM   1439  N   THR A  90     111.448  -3.651  46.357  1.00 20.00           N
ATOM   1440  CA  THR A  90     111.007  -3.828  44.984  1.00 20.00           C
ATOM   1441  C   THR A  90     110.969  -2.550  44.144  1.00 20.00           C
ATOM   1442  O   THR A  90     110.419  -2.543  43.043  1.00 20.00           O
ATOM   1443  HA  THR A  90     111.719  -4.476  44.475  1.00 20.00           H
ATOM   1444  HB  THR A  90     108.840  -3.764  45.133  1.00 20.00           H
ATOM   1445  CB  THR A  90     109.633  -4.502  45.013  1.00 20.00           C
ATOM   1446  OG1 THR A  90     109.741  -5.465  46.058  1.00 20.00           O
ATOM   1447  HG1 THR A  90     109.226  -5.158  46.859  1.00 20.00           H
ATOM   1448  CG2 THR A  90     109.366  -5.340  43.761  1.00 20.00           C
ATOM   1449 1HG2 THR A  90     108.391  -5.819  43.846  1.00 20.00           H
ATOM   1450 2HG2 THR A  90     110.139  -6.102  43.662  1.00 20.00           H
ATOM   1451 3HG2 THR A  90     109.378  -4.695  42.882  1.00 20.00           H
ATOM   1452  HN  THR A  90     110.739  -3.347  46.993  1.00 20.00           H
ATOM   1453  N   LEU A  91     111.562  -1.501  44.694  1.00 20.00           N
ATOM   1454  CA  LEU A  91     111.643  -0.232  43.989  1.00 20.00           C
ATOM   1455  C   LEU A  91     112.628  -0.200  42.820  1.00 20.00           C
ATOM   1456  O   LEU A  91     112.375   0.452  41.808  1.00 20.00           O
ATOM   1457  HA  LEU A  91     110.662  -0.036  43.556  1.00 20.00           H
ATOM   1458  CB  LEU A  91     111.941   0.906  44.967  1.00 20.00           C
ATOM   1459 1HB  LEU A  91     112.770   0.602  45.606  1.00 20.00           H
ATOM   1460 2HB  LEU A  91     112.279   1.770  44.396  1.00 20.00           H
ATOM   1461  CG  LEU A  91     110.779   1.344  45.861  1.00 20.00           C
ATOM   1462  HG  LEU A  91     110.353   0.455  46.327  1.00 20.00           H
ATOM   1463  CD1 LEU A  91     111.268   2.255  46.989  1.00 20.00           C
ATOM   1464 1HD1 LEU A  91     110.430   2.513  47.636  1.00 20.00           H
ATOM   1465 2HD1 LEU A  91     112.030   1.737  47.570  1.00 20.00           H
ATOM   1466 3HD1 LEU A  91     111.691   3.165  46.563  1.00 20.00           H
ATOM   1467  CD2 LEU A  91     109.669   1.998  45.036  1.00 20.00           C
ATOM   1468 1HD2 LEU A  91     110.110   2.686  44.314  1.00 20.00           H
ATOM   1469 2HD2 LEU A  91     109.107   1.227  44.507  1.00 20.00           H
ATOM   1470 3HD2 LEU A  91     108.999   2.546  45.698  1.00 20.00           H
ATOM   1471  HN  LEU A  91     111.980  -1.507  45.602  1.00 20.00           H
ATOM   1472  N   PRO A  92     113.765  -0.900  42.935  1.00 20.00           N
ATOM   1473  CA  PRO A  92     114.758  -0.910  41.858  1.00 20.00           C
ATOM   1474  C   PRO A  92     114.158  -1.296  40.516  1.00 20.00           C
ATOM   1475  O   PRO A  92     114.559  -0.770  39.478  1.00 20.00           O
ATOM   1476  HA  PRO A  92     115.161   0.092  41.710  1.00 20.00           H
ATOM   1477  CB  PRO A  92     115.793  -1.933  42.329  1.00 20.00           C
ATOM   1478 1HB  PRO A  92     115.570  -2.932  41.954  1.00 20.00           H
ATOM   1479 2HB  PRO A  92     116.795  -1.680  41.981  1.00 20.00           H
ATOM   1480  CG  PRO A  92     115.691  -1.866  43.848  1.00 20.00           C
ATOM   1481 1HG  PRO A  92     116.094  -2.761  44.321  1.00 20.00           H
ATOM   1482 2HG  PRO A  92     116.252  -1.025  44.255  1.00 20.00           H
ATOM   1483  CD  PRO A  92     114.196  -1.721  44.081  1.00 20.00           C
ATOM   1484 1HD  PRO A  92     113.692  -2.688  44.092  1.00 20.00           H
ATOM   1485 2HD  PRO A  92     113.980  -1.242  45.036  1.00 20.00           H
ATOM   1486  N   PHE A  93     113.202  -2.212  40.572  1.00 20.00           N
ATOM   1487  CA  PHE A  93     112.458  -2.591  39.383  1.00 20.00           C
ATOM   1488  C   PHE A  93     111.772  -1.376  38.756  1.00 20.00           C
ATOM   1489  O   PHE A  93     111.853  -1.170  37.546  1.00 20.00           O
ATOM   1490  HA  PHE A  93     113.173  -3.010  38.674  1.00 20.00           H
ATOM   1491  CB  PHE A  93     111.391  -3.594  39.825  1.00 20.00           C
ATOM   1492 1HB  PHE A  93     110.878  -3.201  40.703  1.00 20.00           H
ATOM   1493 2HB  PHE A  93     110.645  -3.687  39.035  1.00 20.00           H
ATOM   1494  CG  PHE A  93     111.940  -4.984  40.153  1.00 20.00           C
ATOM   1495  HD1 PHE A  93     112.122  -4.571  42.230  1.00 20.00           H
ATOM   1496  CD1 PHE A  93     112.258  -5.304  41.435  1.00 20.00           C
ATOM   1497  HD2 PHE A  93     111.855  -5.643  38.133  1.00 20.00           H
ATOM   1498  CD2 PHE A  93     112.110  -5.899  39.161  1.00 20.00           C
ATOM   1499  CE1 PHE A  93     112.768  -6.594  41.740  1.00 20.00           C
ATOM   1500  HE1 PHE A  93     113.023  -6.851  42.768  1.00 20.00           H
ATOM   1501  CE2 PHE A  93     112.620  -7.189  39.465  1.00 20.00           C
ATOM   1502  HE2 PHE A  93     112.756  -7.923  38.671  1.00 20.00           H
ATOM   1503  CZ  PHE A  93     112.938  -7.510  40.748  1.00 20.00           C
ATOM   1504  HZ  PHE A  93     113.329  -8.500  40.982  1.00 20.00           H
ATOM   1505  HN  PHE A  93     112.935  -2.691  41.408  1.00 20.00           H
ATOM   1506  N   TRP A  94     111.113  -0.604  39.607  1.00 20.00           N
ATOM   1507  CA  TRP A  94     110.375   0.559  39.145  1.00 20.00           C
ATOM   1508  C   TRP A  94     111.305   1.641  38.591  1.00 20.00           C
ATOM   1509  O   TRP A  94     110.973   2.308  37.612  1.00 20.00           O
ATOM   1510  HA  TRP A  94     109.713   0.237  38.342  1.00 20.00           H
ATOM   1511  CB  TRP A  94     109.487   1.122  40.256  1.00 20.00           C
ATOM   1512 1HB  TRP A  94     110.065   1.174  41.179  1.00 20.00           H
ATOM   1513 2HB  TRP A  94     109.205   2.143  40.000  1.00 20.00           H
ATOM   1514  CG  TRP A  94     108.218   0.307  40.512  1.00 20.00           C
ATOM   1515  CD1 TRP A  94     108.107  -1.019  40.670  1.00 20.00           C
ATOM   1516  HD1 TRP A  94     108.947  -1.713  40.636  1.00 20.00           H
ATOM   1517  CD2 TRP A  94     106.875   0.821  40.632  1.00 20.00           C
ATOM   1518  NE1 TRP A  94     106.797  -1.395  40.883  1.00 20.00           N
ATOM   1519  HE1 TRP A  94     106.464  -2.327  41.028  1.00 20.00           H
ATOM   1520  CE2 TRP A  94     106.024  -0.241  40.860  1.00 20.00           C
ATOM   1521  HE3 TRP A  94     107.047   2.996  40.374  1.00 20.00           H
ATOM   1522  CE3 TRP A  94     106.396   2.141  40.552  1.00 20.00           C
ATOM   1523  HZ2 TRP A  94     103.990  -0.948  41.204  1.00 20.00           H
ATOM   1524  CZ2 TRP A  94     104.641  -0.093  41.025  1.00 20.00           C
ATOM   1525  HZ3 TRP A  94     104.588   3.274  40.667  1.00 20.00           H
ATOM   1526  CZ3 TRP A  94     105.012   2.271  40.720  1.00 20.00           C
ATOM   1527  HH2 TRP A  94     103.074   1.398  41.069  1.00 20.00           H
ATOM   1528  CH2 TRP A  94     104.141   1.212  40.949  1.00 20.00           C
ATOM   1529  HN  TRP A  94     111.078  -0.762  40.594  1.00 20.00           H
ATOM   1530  N   ALA A  95     112.451   1.781  39.242  1.00 20.00           N
ATOM   1531  CA  ALA A  95     113.443   2.750  38.808  1.00 20.00           C
ATOM   1532  C   ALA A  95     113.918   2.395  37.398  1.00 20.00           C
ATOM   1533  O   ALA A  95     113.896   3.237  36.501  1.00 20.00           O
ATOM   1534  HA  ALA A  95     112.964   3.729  38.785  1.00 20.00           H
ATOM   1535  CB  ALA A  95     114.594   2.788  39.817  1.00 20.00           C
ATOM   1536 1HB  ALA A  95     115.324   3.535  39.506  1.00 20.00           H
ATOM   1537 2HB  ALA A  95     114.205   3.048  40.801  1.00 20.00           H
ATOM   1538 3HB  ALA A  95     115.071   1.809  39.861  1.00 20.00           H
ATOM   1539  HN  ALA A  95     112.704   1.249  40.049  1.00 20.00           H
ATOM   1540  N   VAL A  96     114.335   1.147  37.245  1.00 20.00           N
ATOM   1541  CA  VAL A  96     114.928   0.703  35.995  1.00 20.00           C
ATOM   1542  C   VAL A  96     113.893   0.805  34.872  1.00 20.00           C
ATOM   1543  O   VAL A  96     114.225   1.188  33.751  1.00 20.00           O
ATOM   1544  HA  VAL A  96     115.756   1.374  35.767  1.00 20.00           H
ATOM   1545  CB  VAL A  96     115.492  -0.710  36.155  1.00 20.00           C
ATOM   1546  HB  VAL A  96     114.738  -1.317  36.655  1.00 20.00           H
ATOM   1547  CG1 VAL A  96     115.779  -1.343  34.792  1.00 20.00           C
ATOM   1548 1HG1 VAL A  96     116.333  -2.272  34.933  1.00 20.00           H
ATOM   1549 2HG1 VAL A  96     114.838  -1.555  34.285  1.00 20.00           H
ATOM   1550 3HG1 VAL A  96     116.371  -0.655  34.189  1.00 20.00           H
ATOM   1551  CG2 VAL A  96     116.746  -0.703  37.032  1.00 20.00           C
ATOM   1552 1HG2 VAL A  96     117.077  -1.727  37.201  1.00 20.00           H
ATOM   1553 2HG2 VAL A  96     117.537  -0.144  36.531  1.00 20.00           H
ATOM   1554 3HG2 VAL A  96     116.518  -0.232  37.988  1.00 20.00           H
ATOM   1555  HN  VAL A  96     114.273   0.445  37.955  1.00 20.00           H
ATOM   1556  N   ASP A  97     112.661   0.456  35.212  1.00 20.00           N
ATOM   1557  CA  ASP A  97     111.556   0.612  34.282  1.00 20.00           C
ATOM   1558  C   ASP A  97     111.504   2.062  33.798  1.00 20.00           C
ATOM   1559  O   ASP A  97     111.456   2.318  32.596  1.00 20.00           O
ATOM   1560  HA  ASP A  97     111.760  -0.091  33.474  1.00 20.00           H
ATOM   1561  CB  ASP A  97     110.220   0.290  34.955  1.00 20.00           C
ATOM   1562 1HB  ASP A  97     110.268  -0.700  35.411  1.00 20.00           H
ATOM   1563 2HB  ASP A  97     110.033   1.002  35.759  1.00 20.00           H
ATOM   1564  CG  ASP A  97     109.072   0.337  33.945  1.00 20.00           C
ATOM   1565  OD1 ASP A  97     108.758   1.461  33.495  1.00 20.00           O
ATOM   1566  OD2 ASP A  97     108.533  -0.750  33.647  1.00 20.00           O
ATOM   1567  HN  ASP A  97     112.414   0.074  36.102  1.00 20.00           H
ATOM   1568  N   ALA A  98     111.516   2.974  34.759  1.00 20.00           N
ATOM   1569  CA  ALA A  98     111.347   4.385  34.455  1.00 20.00           C
ATOM   1570  C   ALA A  98     112.506   4.897  33.597  1.00 20.00           C
ATOM   1571  O   ALA A  98     112.304   5.710  32.696  1.00 20.00           O
ATOM   1572  HA  ALA A  98     110.425   4.493  33.884  1.00 20.00           H
ATOM   1573  CB  ALA A  98     111.218   5.177  35.757  1.00 20.00           C
ATOM   1574 1HB  ALA A  98     111.048   6.229  35.528  1.00 20.00           H
ATOM   1575 2HB  ALA A  98     110.378   4.791  36.335  1.00 20.00           H
ATOM   1576 3HB  ALA A  98     112.135   5.074  36.337  1.00 20.00           H
ATOM   1577  HN  ALA A  98     111.638   2.763  35.729  1.00 20.00           H
ATOM   1578  N   VAL A  99     113.694   4.399  33.906  1.00 20.00           N
ATOM   1579  CA  VAL A  99     114.890   4.821  33.196  1.00 20.00           C
ATOM   1580  C   VAL A  99     114.783   4.379  31.736  1.00 20.00           C
ATOM   1581  O   VAL A  99     114.763   5.212  30.831  1.00 20.00           O
ATOM   1582  HA  VAL A  99     114.929   5.909  33.235  1.00 20.00           H
ATOM   1583  CB  VAL A  99     116.135   4.278  33.900  1.00 20.00           C
ATOM   1584  HB  VAL A  99     115.975   3.217  34.095  1.00 20.00           H
ATOM   1585  CG1 VAL A  99     117.371   4.410  33.008  1.00 20.00           C
ATOM   1586 1HG1 VAL A  99     118.266   4.194  33.592  1.00 20.00           H
ATOM   1587 2HG1 VAL A  99     117.299   3.705  32.180  1.00 20.00           H
ATOM   1588 3HG1 VAL A  99     117.430   5.426  32.617  1.00 20.00           H
ATOM   1589  CG2 VAL A  99     116.353   4.974  35.245  1.00 20.00           C
ATOM   1590 1HG2 VAL A  99     117.169   4.488  35.779  1.00 20.00           H
ATOM   1591 2HG2 VAL A  99     116.602   6.022  35.076  1.00 20.00           H
ATOM   1592 3HG2 VAL A  99     115.441   4.909  35.839  1.00 20.00           H
ATOM   1593  HN  VAL A  99     113.847   3.721  34.625  1.00 20.00           H
ATOM   1594  N   ALA A 100     114.716   3.069  31.550  1.00 20.00           N
ATOM   1595  CA  ALA A 100     114.927   2.487  30.236  1.00 20.00           C
ATOM   1596  C   ALA A 100     113.791   1.514  29.911  1.00 20.00           C
ATOM   1597  O   ALA A 100     112.812   1.890  29.269  1.00 20.00           O
ATOM   1598  HA  ALA A 100     114.912   3.298  29.508  1.00 20.00           H
ATOM   1599  CB  ALA A 100     116.297   1.809  30.191  1.00 20.00           C
ATOM   1600 1HB  ALA A 100     117.075   2.567  30.099  1.00 20.00           H
ATOM   1601 2HB  ALA A 100     116.451   1.239  31.108  1.00 20.00           H
ATOM   1602 3HB  ALA A 100     116.342   1.136  29.334  1.00 20.00           H
ATOM   1603  HN  ALA A 100     114.523   2.410  32.278  1.00 20.00           H
ATOM   1604  N   ASN A 101     113.961   0.283  30.370  1.00 20.00           N
ATOM   1605  CA  ASN A 101     113.153  -0.819  29.873  1.00 20.00           C
ATOM   1606  C   ASN A 101     112.928  -1.839  30.991  1.00 20.00           C
ATOM   1607  O   ASN A 101     113.610  -1.803  32.015  1.00 20.00           O
ATOM   1608  HA  ASN A 101     112.223  -0.362  29.536  1.00 20.00           H
ATOM   1609  CB  ASN A 101     113.853  -1.538  28.718  1.00 20.00           C
ATOM   1610 1HB  ASN A 101     114.830  -1.895  29.046  1.00 20.00           H
ATOM   1611 2HB  ASN A 101     113.275  -2.414  28.427  1.00 20.00           H
ATOM   1612  CG  ASN A 101     114.022  -0.608  27.515  1.00 20.00           C
ATOM   1613  OD1 ASN A 101     113.072  -0.239  26.845  1.00 20.00           O
ATOM   1614  ND2 ASN A 101     115.281  -0.251  27.280  1.00 20.00           N
ATOM   1615 1HD2 ASN A 101     116.015  -0.589  27.869  1.00 20.00           H
ATOM   1616 2HD2 ASN A 101     115.494   0.356  26.514  1.00 20.00           H
ATOM   1617  HN  ASN A 101     114.633   0.033  31.067  1.00 20.00           H
ATOM   1618  N   TRP A 102     111.970  -2.723  30.758  1.00 20.00           N
ATOM   1619  CA  TRP A 102     111.800  -3.885  31.613  1.00 20.00           C
ATOM   1620  C   TRP A 102     112.671  -5.030  31.092  1.00 20.00           C
ATOM   1621  O   TRP A 102     112.401  -5.587  30.029  1.00 20.00           O
ATOM   1622  HA  TRP A 102     112.125  -3.611  32.617  1.00 20.00           H
ATOM   1623  CB  TRP A 102     110.325  -4.280  31.715  1.00 20.00           C
ATOM   1624 1HB  TRP A 102     109.728  -3.380  31.862  1.00 20.00           H
ATOM   1625 2HB  TRP A 102     110.011  -4.719  30.768  1.00 20.00           H
ATOM   1626  CG  TRP A 102     110.021  -5.266  32.845  1.00 20.00           C
ATOM   1627  CD1 TRP A 102     109.942  -6.602  32.774  1.00 20.00           C
ATOM   1628  HD1 TRP A 102     110.091  -7.178  31.861  1.00 20.00           H
ATOM   1629  CD2 TRP A 102     109.758  -4.938  34.225  1.00 20.00           C
ATOM   1630  NE1 TRP A 102     109.648  -7.156  34.003  1.00 20.00           N
ATOM   1631  HE1 TRP A 102     109.538  -8.130  34.203  1.00 20.00           H
ATOM   1632  CE2 TRP A 102     109.532  -6.112  34.913  1.00 20.00           C
ATOM   1633  HE3 TRP A 102     109.886  -2.748  34.349  1.00 20.00           H
ATOM   1634  CE3 TRP A 102     109.711  -3.689  34.870  1.00 20.00           C
ATOM   1635  HZ2 TRP A 102     109.070  -7.096  36.804  1.00 20.00           H
ATOM   1636  CZ2 TRP A 102     109.244  -6.154  36.283  1.00 20.00           C
ATOM   1637  HZ3 TRP A 102     109.375  -2.809  36.788  1.00 20.00           H
ATOM   1638  CZ3 TRP A 102     109.423  -3.749  36.239  1.00 20.00           C
ATOM   1639  HH2 TRP A 102     108.974  -4.885  38.014  1.00 20.00           H
ATOM   1640  CH2 TRP A 102     109.193  -4.923  36.947  1.00 20.00           C
ATOM   1641  HN  TRP A 102     111.319  -2.656  30.002  1.00 20.00           H
ATOM   1642  N   TYR A 103     113.700  -5.347  31.865  1.00 20.00           N
ATOM   1643  CA  TYR A 103     114.635  -6.389  31.476  1.00 20.00           C
ATOM   1644  C   TYR A 103     114.424  -7.706  32.226  1.00 20.00           C
ATOM   1645  O   TYR A 103     115.024  -8.723  31.883  1.00 20.00           O
ATOM   1646  HA  TYR A 103     114.498  -6.584  30.412  1.00 20.00           H
ATOM   1647  CB  TYR A 103     116.026  -5.862  31.832  1.00 20.00           C
ATOM   1648 1HB  TYR A 103     116.050  -5.617  32.894  1.00 20.00           H
ATOM   1649 2HB  TYR A 103     116.756  -6.656  31.673  1.00 20.00           H
ATOM   1650  CG  TYR A 103     116.450  -4.630  31.030  1.00 20.00           C
ATOM   1651  HD1 TYR A 103     116.150  -3.280  32.667  1.00 20.00           H
ATOM   1652  CD1 TYR A 103     116.451  -3.386  31.625  1.00 20.00           C
ATOM   1653  CD2 TYR A 103     116.831  -4.764  29.710  1.00 20.00           C
ATOM   1654  HD2 TYR A 103     116.830  -5.748  29.240  1.00 20.00           H
ATOM   1655  CE1 TYR A 103     116.849  -2.226  30.870  1.00 20.00           C
ATOM   1656  HE1 TYR A 103     116.854  -1.237  31.328  1.00 20.00           H
ATOM   1657  CE2 TYR A 103     117.230  -3.605  28.954  1.00 20.00           C
ATOM   1658  HE2 TYR A 103     117.533  -3.697  27.912  1.00 20.00           H
ATOM   1659  CZ  TYR A 103     117.219  -2.393  29.572  1.00 20.00           C
ATOM   1660  HH  TYR A 103     118.227  -1.565  28.130  1.00 20.00           H
ATOM   1661  OH  TYR A 103     117.596  -1.298  28.858  1.00 20.00           O
ATOM   1662  HN  TYR A 103     113.899  -4.906  32.740  1.00 20.00           H
ATOM   1663  N   PHE A 104     113.569  -7.643  33.237  1.00 20.00           N
ATOM   1664  CA  PHE A 104     113.627  -8.604  34.326  1.00 20.00           C
ATOM   1665  C   PHE A 104     112.898  -9.907  33.993  1.00 20.00           C
ATOM   1666  O   PHE A 104     113.306 -10.981  34.434  1.00 20.00           O
ATOM   1667  HA  PHE A 104     114.678  -8.827  34.504  1.00 20.00           H
ATOM   1668  CB  PHE A 104     112.935  -7.958  35.528  1.00 20.00           C
ATOM   1669 1HB  PHE A 104     111.912  -7.703  35.252  1.00 20.00           H
ATOM   1670 2HB  PHE A 104     112.874  -8.689  36.335  1.00 20.00           H
ATOM   1671  CG  PHE A 104     113.637  -6.703  36.049  1.00 20.00           C
ATOM   1672  HD1 PHE A 104     112.333  -5.380  35.014  1.00 20.00           H
ATOM   1673  CD1 PHE A 104     113.190  -5.472  35.681  1.00 20.00           C
ATOM   1674  HD2 PHE A 104     115.064  -7.803  37.176  1.00 20.00           H
ATOM   1675  CD2 PHE A 104     114.707  -6.817  36.881  1.00 20.00           C
ATOM   1676  CE1 PHE A 104     113.841  -4.306  36.165  1.00 20.00           C
ATOM   1677  HE1 PHE A 104     113.484  -3.320  35.869  1.00 20.00           H
ATOM   1678  CE2 PHE A 104     115.358  -5.651  37.365  1.00 20.00           C
ATOM   1679  HE2 PHE A 104     116.215  -5.743  38.031  1.00 20.00           H
ATOM   1680  CZ  PHE A 104     114.911  -4.421  36.996  1.00 20.00           C
ATOM   1681  HZ  PHE A 104     115.411  -3.526  37.368  1.00 20.00           H
ATOM   1682  HN  PHE A 104     112.849  -6.955  33.318  1.00 20.00           H
ATOM   1683  N   GLY A 105     111.832  -9.771  33.218  1.00 20.00           N
ATOM   1684  CA  GLY A 105     111.160 -10.931  32.658  1.00 20.00           C
ATOM   1685  C   GLY A 105     109.669 -10.948  32.997  1.00 20.00           C
ATOM   1686  O   GLY A 105     109.172 -10.049  33.674  1.00 20.00           O
ATOM   1687 1HA  GLY A 105     111.282 -10.938  31.575  1.00 20.00           H
ATOM   1688 2HA  GLY A 105     111.624 -11.842  33.036  1.00 20.00           H
ATOM   1689  HN  GLY A 105     111.428  -8.889  32.973  1.00 20.00           H
ATOM   1690  N   ASN A 106     108.995 -11.980  32.511  1.00 20.00           N
ATOM   1691  CA  ASN A 106     107.548 -12.050  32.624  1.00 20.00           C
ATOM   1692  C   ASN A 106     107.158 -12.505  34.032  1.00 20.00           C
ATOM   1693  O   ASN A 106     106.186 -12.011  34.600  1.00 20.00           O
ATOM   1694  HA  ASN A 106     107.195 -11.043  32.403  1.00 20.00           H
ATOM   1695  CB  ASN A 106     106.967 -13.058  31.631  1.00 20.00           C
ATOM   1696 1HB  ASN A 106     107.318 -12.829  30.625  1.00 20.00           H
ATOM   1697 2HB  ASN A 106     107.324 -14.060  31.872  1.00 20.00           H
ATOM   1698  CG  ASN A 106     105.437 -13.036  31.660  1.00 20.00           C
ATOM   1699  OD1 ASN A 106     104.812 -12.057  32.031  1.00 20.00           O
ATOM   1700  ND2 ASN A 106     104.872 -14.168  31.249  1.00 20.00           N
ATOM   1701 1HD2 ASN A 106     105.443 -14.935  30.957  1.00 20.00           H
ATOM   1702 2HD2 ASN A 106     103.875 -14.251  31.231  1.00 20.00           H
ATOM   1703  HN  ASN A 106     109.421 -12.758  32.048  1.00 20.00           H
ATOM   1704  N   PHE A 107     107.937 -13.442  34.553  1.00 20.00           N
ATOM   1705  CA  PHE A 107     107.724 -13.922  35.908  1.00 20.00           C
ATOM   1706  C   PHE A 107     107.911 -12.785  36.914  1.00 20.00           C
ATOM   1707  O   PHE A 107     107.153 -12.671  37.876  1.00 20.00           O
ATOM   1708  HA  PHE A 107     106.701 -14.295  35.962  1.00 20.00           H
ATOM   1709  CB  PHE A 107     108.774 -15.004  36.169  1.00 20.00           C
ATOM   1710 1HB  PHE A 107     109.766 -14.575  36.028  1.00 20.00           H
ATOM   1711 2HB  PHE A 107     108.708 -15.317  37.211  1.00 20.00           H
ATOM   1712  CG  PHE A 107     108.635 -16.236  35.272  1.00 20.00           C
ATOM   1713  HD1 PHE A 107     110.381 -15.781  34.147  1.00 20.00           H
ATOM   1714  CD1 PHE A 107     109.549 -16.470  34.292  1.00 20.00           C
ATOM   1715  HD2 PHE A 107     106.865 -16.907  36.238  1.00 20.00           H
ATOM   1716  CD2 PHE A 107     107.597 -17.095  35.454  1.00 20.00           C
ATOM   1717  CE1 PHE A 107     109.420 -17.613  33.460  1.00 20.00           C
ATOM   1718  HE1 PHE A 107     110.152 -17.801  32.675  1.00 20.00           H
ATOM   1719  CE2 PHE A 107     107.468 -18.238  34.621  1.00 20.00           C
ATOM   1720  HE2 PHE A 107     106.636 -18.928  34.767  1.00 20.00           H
ATOM   1721  CZ  PHE A 107     108.382 -18.473  33.642  1.00 20.00           C
ATOM   1722  HZ  PHE A 107     108.283 -19.351  33.003  1.00 20.00           H
ATOM   1723  HN  PHE A 107     108.699 -13.869  34.068  1.00 20.00           H
ATOM   1724  N   LEU A 108     108.925 -11.971  36.657  1.00 20.00           N
ATOM   1725  CA  LEU A 108     109.231 -10.857  37.538  1.00 20.00           C
ATOM   1726  C   LEU A 108     108.144  -9.788  37.405  1.00 20.00           C
ATOM   1727  O   LEU A 108     107.700  -9.222  38.402  1.00 20.00           O
ATOM   1728  HA  LEU A 108     109.219 -11.235  38.560  1.00 20.00           H
ATOM   1729  CB  LEU A 108     110.643 -10.332  37.266  1.00 20.00           C
ATOM   1730 1HB  LEU A 108     110.806 -10.327  36.189  1.00 20.00           H
ATOM   1731 2HB  LEU A 108     110.694  -9.296  37.601  1.00 20.00           H
ATOM   1732  CG  LEU A 108     111.785 -11.109  37.924  1.00 20.00           C
ATOM   1733  HG  LEU A 108     112.728 -10.658  37.613  1.00 20.00           H
ATOM   1734  CD1 LEU A 108     111.714 -11.002  39.449  1.00 20.00           C
ATOM   1735 1HD1 LEU A 108     112.676 -11.282  39.878  1.00 20.00           H
ATOM   1736 2HD1 LEU A 108     111.475  -9.977  39.731  1.00 20.00           H
ATOM   1737 3HD1 LEU A 108     110.940 -11.672  39.824  1.00 20.00           H
ATOM   1738  CD2 LEU A 108     111.802 -12.564  37.451  1.00 20.00           C
ATOM   1739 1HD2 LEU A 108     110.923 -13.081  37.835  1.00 20.00           H
ATOM   1740 2HD2 LEU A 108     111.794 -12.592  36.362  1.00 20.00           H
ATOM   1741 3HD2 LEU A 108     112.702 -13.055  37.821  1.00 20.00           H
ATOM   1742  HN  LEU A 108     109.530 -12.063  35.866  1.00 20.00           H
ATOM   1743  N   CYS A 109     107.746  -9.546  36.165  1.00 20.00           N
ATOM   1744  CA  CYS A 109     106.643  -8.638  35.896  1.00 20.00           C
ATOM   1745  C   CYS A 109     105.449  -8.928  36.807  1.00 20.00           C
ATOM   1746  O   CYS A 109     104.948  -8.031  37.484  1.00 20.00           O
ATOM   1747  HA  CYS A 109     107.012  -7.631  36.092  1.00 20.00           H
ATOM   1748  CB  CYS A 109     106.213  -8.690  34.429  1.00 20.00           C
ATOM   1749 1HB  CYS A 109     107.015  -8.315  33.793  1.00 20.00           H
ATOM   1750 2HB  CYS A 109     106.026  -9.722  34.132  1.00 20.00           H
ATOM   1751  SG  CYS A 109     104.702  -7.687  34.185  1.00 20.00           S
ATOM   1752  HN  CYS A 109     108.163  -9.956  35.353  1.00 20.00           H
ATOM   1753  N   LYS A 110     105.027 -10.184  36.795  1.00 20.00           N
ATOM   1754  CA  LYS A 110     103.875 -10.594  37.580  1.00 20.00           C
ATOM   1755  C   LYS A 110     104.163 -10.362  39.065  1.00 20.00           C
ATOM   1756  O   LYS A 110     103.374  -9.728  39.763  1.00 20.00           O
ATOM   1757  HA  LYS A 110     103.038  -9.959  37.289  1.00 20.00           H
ATOM   1758  CB  LYS A 110     103.486 -12.036  37.248  1.00 20.00           C
ATOM   1759 1HB  LYS A 110     104.368 -12.675  37.296  1.00 20.00           H
ATOM   1760 2HB  LYS A 110     102.783 -12.408  37.994  1.00 20.00           H
ATOM   1761  CG  LYS A 110     102.857 -12.128  35.856  1.00 20.00           C
ATOM   1762 1HG  LYS A 110     101.942 -11.536  35.827  1.00 20.00           H
ATOM   1763 2HG  LYS A 110     103.537 -11.701  35.118  1.00 20.00           H
ATOM   1764  CD  LYS A 110     102.545 -13.580  35.490  1.00 20.00           C
ATOM   1765 1HD  LYS A 110     103.414 -14.205  35.695  1.00 20.00           H
ATOM   1766 2HD  LYS A 110     101.732 -13.949  36.116  1.00 20.00           H
ATOM   1767  CE  LYS A 110     102.156 -13.703  34.016  1.00 20.00           C
ATOM   1768 1HE  LYS A 110     102.946 -13.288  33.390  1.00 20.00           H
ATOM   1769 2HE  LYS A 110     102.055 -14.754  33.746  1.00 20.00           H
ATOM   1770  NZ  LYS A 110     100.884 -12.993  33.754  1.00 20.00           N
ATOM   1771 1HZ  LYS A 110     101.034 -11.993  33.825  1.00 20.00           H
ATOM   1772 2HZ  LYS A 110     100.556 -13.220  32.822  1.00 20.00           H
ATOM   1773 3HZ  LYS A 110     100.191 -13.280  34.436  1.00 20.00           H
ATOM   1774  HN  LYS A 110     105.456 -10.913  36.262  1.00 20.00           H
ATOM   1775  N   ALA A 111     105.297 -10.890  39.504  1.00 20.00           N
ATOM   1776  CA  ALA A 111     105.640 -10.859  40.915  1.00 20.00           C
ATOM   1777  C   ALA A 111     105.597  -9.431  41.464  1.00 20.00           C
ATOM   1778  O   ALA A 111     105.068  -9.195  42.549  1.00 20.00           O
ATOM   1779  HA  ALA A 111     104.896 -11.450  41.450  1.00 20.00           H
ATOM   1780  CB  ALA A 111     107.016 -11.495  41.121  1.00 20.00           C
ATOM   1781 1HB  ALA A 111     106.997 -12.525  40.765  1.00 20.00           H
ATOM   1782 2HB  ALA A 111     107.764 -10.931  40.563  1.00 20.00           H
ATOM   1783 3HB  ALA A 111     107.267 -11.482  42.181  1.00 20.00           H
ATOM   1784  HN  ALA A 111     105.973 -11.331  38.914  1.00 20.00           H
ATOM   1785  N   VAL A 112     106.163  -8.517  40.690  1.00 20.00           N
ATOM   1786  CA  VAL A 112     106.325  -7.147  41.146  1.00 20.00           C
ATOM   1787  C   VAL A 112     104.960  -6.460  41.215  1.00 20.00           C
ATOM   1788  O   VAL A 112     104.667  -5.749  42.176  1.00 20.00           O
ATOM   1789  HA  VAL A 112     106.747  -7.183  42.151  1.00 20.00           H
ATOM   1790  CB  VAL A 112     107.315  -6.408  40.243  1.00 20.00           C
ATOM   1791  HB  VAL A 112     107.012  -6.573  39.209  1.00 20.00           H
ATOM   1792  CG1 VAL A 112     107.281  -4.902  40.508  1.00 20.00           C
ATOM   1793 1HG1 VAL A 112     108.165  -4.436  40.073  1.00 20.00           H
ATOM   1794 2HG1 VAL A 112     106.385  -4.474  40.057  1.00 20.00           H
ATOM   1795 3HG1 VAL A 112     107.267  -4.723  41.583  1.00 20.00           H
ATOM   1796  CG2 VAL A 112     108.731  -6.963  40.411  1.00 20.00           C
ATOM   1797 1HG2 VAL A 112     109.382  -6.534  39.650  1.00 20.00           H
ATOM   1798 2HG2 VAL A 112     109.107  -6.703  41.401  1.00 20.00           H
ATOM   1799 3HG2 VAL A 112     108.712  -8.048  40.303  1.00 20.00           H
ATOM   1800  HN  VAL A 112     106.505  -8.699  39.768  1.00 20.00           H
ATOM   1801  N   HIS A 113     104.162  -6.695  40.184  1.00 20.00           N
ATOM   1802  CA  HIS A 113     102.850  -6.077  40.097  1.00 20.00           C
ATOM   1803  C   HIS A 113     101.945  -6.601  41.214  1.00 20.00           C
ATOM   1804  O   HIS A 113     101.114  -5.864  41.742  1.00 20.00           O
ATOM   1805  HA  HIS A 113     102.999  -5.006  40.240  1.00 20.00           H
ATOM   1806  CB  HIS A 113     102.244  -6.282  38.707  1.00 20.00           C
ATOM   1807 1HB  HIS A 113     102.422  -7.310  38.393  1.00 20.00           H
ATOM   1808 2HB  HIS A 113     101.164  -6.150  38.770  1.00 20.00           H
ATOM   1809  CG  HIS A 113     102.791  -5.347  37.655  1.00 20.00           C
ATOM   1810  ND1 HIS A 113     104.146  -5.168  37.442  1.00 20.00           N
ATOM   1811  HD1 HIS A 113     104.882  -5.622  37.945  1.00 20.00           H
ATOM   1812  CD2 HIS A 113     102.151  -4.543  36.757  1.00 20.00           C
ATOM   1813  HD2 HIS A 113     101.071  -4.440  36.651  1.00 20.00           H
ATOM   1814  CE1 HIS A 113     104.304  -4.293  36.460  1.00 20.00           C
ATOM   1815  HE1 HIS A 113     105.256  -3.944  36.060  1.00 20.00           H
ATOM   1816  NE2 HIS A 113     103.066  -3.907  36.037  1.00 20.00           N
ATOM   1817  HN  HIS A 113     104.398  -7.295  39.420  1.00 20.00           H
ATOM   1818  N   VAL A 114     102.137  -7.871  41.540  1.00 20.00           N
ATOM   1819  CA  VAL A 114     101.426  -8.472  42.655  1.00 20.00           C
ATOM   1820  C   VAL A 114     101.807  -7.730  43.938  1.00 20.00           C
ATOM   1821  O   VAL A 114     100.936  -7.283  44.682  1.00 20.00           O
ATOM   1822  HA  VAL A 114     100.359  -8.343  42.473  1.00 20.00           H
ATOM   1823  CB  VAL A 114     101.718  -9.973  42.714  1.00 20.00           C
ATOM   1824  HB  VAL A 114     102.789 -10.112  42.569  1.00 20.00           H
ATOM   1825  CG1 VAL A 114     101.351 -10.550  44.083  1.00 20.00           C
ATOM   1826 1HG1 VAL A 114     101.394 -11.638  44.042  1.00 20.00           H
ATOM   1827 2HG1 VAL A 114     102.055 -10.186  44.831  1.00 20.00           H
ATOM   1828 3HG1 VAL A 114     100.342 -10.236  44.350  1.00 20.00           H
ATOM   1829  CG2 VAL A 114     100.991 -10.717  41.592  1.00 20.00           C
ATOM   1830 1HG2 VAL A 114     101.173 -10.212  40.644  1.00 20.00           H
ATOM   1831 2HG2 VAL A 114     101.361 -11.741  41.535  1.00 20.00           H
ATOM   1832 3HG2 VAL A 114      99.921 -10.729  41.798  1.00 20.00           H
ATOM   1833  HN  VAL A 114     102.764  -8.483  41.059  1.00 20.00           H
ATOM   1834  N   ILE A 115     103.109  -7.624  44.157  1.00 20.00           N
ATOM   1835  CA  ILE A 115     103.616  -7.033  45.384  1.00 20.00           C
ATOM   1836  C   ILE A 115     103.043  -5.625  45.555  1.00 20.00           C
ATOM   1837  O   ILE A 115     102.522  -5.287  46.617  1.00 20.00           O
ATOM   1838  HA  ILE A 115     103.263  -7.648  46.213  1.00 20.00           H
ATOM   1839  HB  ILE A 115     105.510  -6.796  44.420  1.00 20.00           H
ATOM   1840  CB  ILE A 115     105.145  -7.075  45.408  1.00 20.00           C
ATOM   1841  CG1 ILE A 115     105.650  -8.491  45.693  1.00 20.00           C
ATOM   1842 1HG1 ILE A 115     105.602  -8.690  46.763  1.00 20.00           H
ATOM   1843 2HG1 ILE A 115     105.000  -9.218  45.205  1.00 20.00           H
ATOM   1844  CG2 ILE A 115     105.706  -6.056  46.401  1.00 20.00           C
ATOM   1845 1HG2 ILE A 115     105.202  -6.168  47.361  1.00 20.00           H
ATOM   1846 2HG2 ILE A 115     106.775  -6.225  46.530  1.00 20.00           H
ATOM   1847 3HG2 ILE A 115     105.541  -5.048  46.020  1.00 20.00           H
ATOM   1848  CD1 ILE A 115     107.087  -8.671  45.199  1.00 20.00           C
ATOM   1849 1HD1 ILE A 115     107.751  -8.025  45.772  1.00 20.00           H
ATOM   1850 2HD1 ILE A 115     107.388  -9.710  45.329  1.00 20.00           H
ATOM   1851 3HD1 ILE A 115     107.144  -8.405  44.143  1.00 20.00           H
ATOM   1852  HN  ILE A 115     103.811  -7.931  43.515  1.00 20.00           H
ATOM   1853  N   TYR A 116     103.158  -4.840  44.494  1.00 20.00           N
ATOM   1854  CA  TYR A 116     102.605  -3.497  44.492  1.00 20.00           C
ATOM   1855  C   TYR A 116     101.132  -3.488  44.905  1.00 20.00           C
ATOM   1856  O   TYR A 116     100.724  -2.688  45.745  1.00 20.00           O
ATOM   1857  HA  TYR A 116     103.171  -2.899  45.206  1.00 20.00           H
ATOM   1858  CB  TYR A 116     102.711  -2.999  43.049  1.00 20.00           C
ATOM   1859 1HB  TYR A 116     103.747  -2.733  42.842  1.00 20.00           H
ATOM   1860 2HB  TYR A 116     102.451  -3.815  42.374  1.00 20.00           H
ATOM   1861  CG  TYR A 116     101.818  -1.796  42.738  1.00 20.00           C
ATOM   1862  HD1 TYR A 116     102.873  -0.486  44.069  1.00 20.00           H
ATOM   1863  CD1 TYR A 116     102.052  -0.585  43.358  1.00 20.00           C
ATOM   1864  CD2 TYR A 116     100.779  -1.922  41.839  1.00 20.00           C
ATOM   1865  HD2 TYR A 116     100.595  -2.878  41.349  1.00 20.00           H
ATOM   1866  CE1 TYR A 116     101.212   0.547  43.066  1.00 20.00           C
ATOM   1867  HE1 TYR A 116     101.386   1.509  43.548  1.00 20.00           H
ATOM   1868  CE2 TYR A 116      99.939  -0.789  41.546  1.00 20.00           C
ATOM   1869  HE2 TYR A 116      99.115  -0.874  40.838  1.00 20.00           H
ATOM   1870  CZ  TYR A 116     100.197   0.389  42.174  1.00 20.00           C
ATOM   1871  HH  TYR A 116      99.660   2.233  42.477  1.00 20.00           H
ATOM   1872  OH  TYR A 116      99.404   1.459  41.898  1.00 20.00           O
ATOM   1873  HN  TYR A 116     103.619  -5.109  43.648  1.00 20.00           H
ATOM   1874  N   THR A 117     100.373  -4.387  44.294  1.00 20.00           N
ATOM   1875  CA  THR A 117      98.936  -4.421  44.505  1.00 20.00           C
ATOM   1876  C   THR A 117      98.540  -4.790  45.936  1.00 20.00           C
ATOM   1877  O   THR A 117      97.525  -4.316  46.445  1.00 20.00           O
ATOM   1878  HA  THR A 117      98.541  -3.418  44.340  1.00 20.00           H
ATOM   1879  HB  THR A 117      98.714  -6.394  43.623  1.00 20.00           H
ATOM   1880  CB  THR A 117      98.331  -5.383  43.481  1.00 20.00           C
ATOM   1881  OG1 THR A 117      98.628  -4.784  42.223  1.00 20.00           O
ATOM   1882  HG1 THR A 117      99.214  -5.390  41.685  1.00 20.00           H
ATOM   1883  CG2 THR A 117      96.802  -5.406  43.531  1.00 20.00           C
ATOM   1884 1HG2 THR A 117      96.476  -5.847  44.473  1.00 20.00           H
ATOM   1885 2HG2 THR A 117      96.420  -5.999  42.701  1.00 20.00           H
ATOM   1886 3HG2 THR A 117      96.421  -4.387  43.456  1.00 20.00           H
ATOM   1887  HN  THR A 117     100.725  -5.082  43.667  1.00 20.00           H
ATOM   1888  N   VAL A 118      99.361  -5.633  46.545  1.00 20.00           N
ATOM   1889  CA  VAL A 118      99.176  -5.979  47.944  1.00 20.00           C
ATOM   1890  C   VAL A 118      99.385  -4.717  48.782  1.00 20.00           C
ATOM   1891  O   VAL A 118      98.528  -4.352  49.586  1.00 20.00           O
ATOM   1892  HA  VAL A 118      98.150  -6.325  48.064  1.00 20.00           H
ATOM   1893  CB  VAL A 118     100.111  -7.129  48.326  1.00 20.00           C
ATOM   1894  HB  VAL A 118     101.115  -6.871  47.988  1.00 20.00           H
ATOM   1895  CG1 VAL A 118     100.160  -7.314  49.844  1.00 20.00           C
ATOM   1896 1HG1 VAL A 118     100.645  -6.451  50.300  1.00 20.00           H
ATOM   1897 2HG1 VAL A 118      99.145  -7.407  50.231  1.00 20.00           H
ATOM   1898 3HG1 VAL A 118     100.724  -8.215  50.082  1.00 20.00           H
ATOM   1899  CG2 VAL A 118      99.698  -8.426  47.628  1.00 20.00           C
ATOM   1900 1HG2 VAL A 118      98.703  -8.718  47.964  1.00 20.00           H
ATOM   1901 2HG2 VAL A 118      99.688  -8.271  46.550  1.00 20.00           H
ATOM   1902 3HG2 VAL A 118     100.411  -9.214  47.875  1.00 20.00           H
ATOM   1903  HN  VAL A 118     100.140  -6.075  46.099  1.00 20.00           H
ATOM   1904  N   ASN A 119     100.529  -4.083  48.566  1.00 20.00           N
ATOM   1905  CA  ASN A 119     100.879  -2.892  49.320  1.00 20.00           C
ATOM   1906  C   ASN A 119      99.800  -1.822  49.145  1.00 20.00           C
ATOM   1907  O   ASN A 119      99.444  -1.133  50.100  1.00 20.00           O
ATOM   1908  HA  ASN A 119     100.964  -3.224  50.355  1.00 20.00           H
ATOM   1909  CB  ASN A 119     102.202  -2.299  48.830  1.00 20.00           C
ATOM   1910 1HB  ASN A 119     102.990  -3.048  48.907  1.00 20.00           H
ATOM   1911 2HB  ASN A 119     102.117  -2.032  47.777  1.00 20.00           H
ATOM   1912  CG  ASN A 119     102.584  -1.063  49.646  1.00 20.00           C
ATOM   1913  OD1 ASN A 119     102.224   0.059  49.328  1.00 20.00           O
ATOM   1914  ND2 ASN A 119     103.330  -1.329  50.714  1.00 20.00           N
ATOM   1915 1HD2 ASN A 119     103.591  -2.272  50.920  1.00 20.00           H
ATOM   1916 2HD2 ASN A 119     103.631  -0.585  51.312  1.00 20.00           H
ATOM   1917  HN  ASN A 119     101.208  -4.371  47.891  1.00 20.00           H
ATOM   1918  N   LEU A 120      99.310  -1.716  47.919  1.00 20.00           N
ATOM   1919  CA  LEU A 120      98.384  -0.651  47.572  1.00 20.00           C
ATOM   1920  C   LEU A 120      97.233  -0.604  48.580  1.00 20.00           C
ATOM   1921  O   LEU A 120      96.974   0.436  49.183  1.00 20.00           O
ATOM   1922  HA  LEU A 120      98.929   0.290  47.637  1.00 20.00           H
ATOM   1923  CB  LEU A 120      97.911  -0.802  46.125  1.00 20.00           C
ATOM   1924 1HB  LEU A 120      98.785  -0.772  45.474  1.00 20.00           H
ATOM   1925 2HB  LEU A 120      97.463  -1.789  46.011  1.00 20.00           H
ATOM   1926  CG  LEU A 120      96.907   0.243  45.635  1.00 20.00           C
ATOM   1927  HG  LEU A 120      96.059   0.250  46.319  1.00 20.00           H
ATOM   1928  CD1 LEU A 120      97.520   1.645  45.660  1.00 20.00           C
ATOM   1929 1HD1 LEU A 120      97.624   1.978  46.693  1.00 20.00           H
ATOM   1930 2HD1 LEU A 120      98.500   1.622  45.185  1.00 20.00           H
ATOM   1931 3HD1 LEU A 120      96.870   2.335  45.120  1.00 20.00           H
ATOM   1932  CD2 LEU A 120      96.368  -0.122  44.250  1.00 20.00           C
ATOM   1933 1HD2 LEU A 120      97.191  -0.154  43.536  1.00 20.00           H
ATOM   1934 2HD2 LEU A 120      95.886  -1.099  44.294  1.00 20.00           H
ATOM   1935 3HD2 LEU A 120      95.642   0.627  43.934  1.00 20.00           H
ATOM   1936  HN  LEU A 120      99.535  -2.340  47.171  1.00 20.00           H
ATOM   1937  N   TYR A 121      96.574  -1.743  48.732  1.00 20.00           N
ATOM   1938  CA  TYR A 121      95.401  -1.822  49.586  1.00 20.00           C
ATOM   1939  C   TYR A 121      95.790  -1.960  51.059  1.00 20.00           C
ATOM   1940  O   TYR A 121      95.226  -1.286  51.919  1.00 20.00           O
ATOM   1941  HA  TYR A 121      94.829  -0.903  49.457  1.00 20.00           H
ATOM   1942  CB  TYR A 121      94.649  -3.082  49.154  1.00 20.00           C
ATOM   1943 1HB  TYR A 121      95.289  -3.949  49.316  1.00 20.00           H
ATOM   1944 2HB  TYR A 121      93.775  -3.208  49.793  1.00 20.00           H
ATOM   1945  CG  TYR A 121      94.196  -3.067  47.692  1.00 20.00           C
ATOM   1946  HD1 TYR A 121      93.380  -1.088  47.814  1.00 20.00           H
ATOM   1947  CD1 TYR A 121      93.560  -1.955  47.179  1.00 20.00           C
ATOM   1948  CD2 TYR A 121      94.425  -4.165  46.888  1.00 20.00           C
ATOM   1949  HD2 TYR A 121      94.927  -5.043  47.294  1.00 20.00           H
ATOM   1950  CE1 TYR A 121      93.134  -1.941  45.803  1.00 20.00           C
ATOM   1951  HE1 TYR A 121      92.631  -1.070  45.385  1.00 20.00           H
ATOM   1952  CE2 TYR A 121      93.999  -4.151  45.513  1.00 20.00           C
ATOM   1953  HE2 TYR A 121      94.173  -5.011  44.866  1.00 20.00           H
ATOM   1954  CZ  TYR A 121      93.375  -3.040  45.038  1.00 20.00           C
ATOM   1955  HH  TYR A 121      92.873  -2.083  43.421  1.00 20.00           H
ATOM   1956  OH  TYR A 121      92.973  -3.026  43.739  1.00 20.00           O
ATOM   1957  HN  TYR A 121      96.829  -2.601  48.284  1.00 20.00           H
ATOM   1958  N   SER A 122      96.752  -2.837  51.304  1.00 20.00           N
ATOM   1959  CA  SER A 122      97.142  -3.159  52.666  1.00 20.00           C
ATOM   1960  C   SER A 122      97.529  -1.928  53.489  1.00 20.00           C
ATOM   1961  O   SER A 122      97.072  -1.763  54.619  1.00 20.00           O
ATOM   1962  HA  SER A 122      96.265  -3.627  53.115  1.00 20.00           H
ATOM   1963  CB  SER A 122      98.312  -4.145  52.686  1.00 20.00           C
ATOM   1964 1HB  SER A 122      98.023  -5.060  52.168  1.00 20.00           H
ATOM   1965 2HB  SER A 122      99.153  -3.720  52.139  1.00 20.00           H
ATOM   1966  OG  SER A 122      98.721  -4.461  54.014  1.00 20.00           O
ATOM   1967  HG  SER A 122      99.469  -5.124  53.993  1.00 20.00           H
ATOM   1968  HN  SER A 122      97.260  -3.324  50.593  1.00 20.00           H
ATOM   1969  N   SER A 123      98.368  -1.095  52.889  1.00 20.00           N
ATOM   1970  CA  SER A 123      98.828   0.111  53.555  1.00 20.00           C
ATOM   1971  C   SER A 123      97.702   1.013  54.066  1.00 20.00           C
ATOM   1972  O   SER A 123      97.831   1.638  55.117  1.00 20.00           O
ATOM   1973  HA  SER A 123      99.412  -0.235  54.408  1.00 20.00           H
ATOM   1974  CB  SER A 123      99.719   0.944  52.632  1.00 20.00           C
ATOM   1975 1HB  SER A 123      99.153   1.235  51.747  1.00 20.00           H
ATOM   1976 2HB  SER A 123     100.009   1.864  53.141  1.00 20.00           H
ATOM   1977  OG  SER A 123     100.889   0.233  52.235  1.00 20.00           O
ATOM   1978  HG  SER A 123     101.531   0.855  51.787  1.00 20.00           H
ATOM   1979  HN  SER A 123      98.730  -1.234  51.968  1.00 20.00           H
ATOM   1980  N   VAL A 124      96.624   1.051  53.297  1.00 20.00           N
ATOM   1981  CA  VAL A 124      95.518   1.943  53.602  1.00 20.00           C
ATOM   1982  C   VAL A 124      94.637   1.310  54.681  1.00 20.00           C
ATOM   1983  O   VAL A 124      94.265   1.970  55.650  1.00 20.00           O
ATOM   1984  HA  VAL A 124      95.941   2.868  53.994  1.00 20.00           H
ATOM   1985  CB  VAL A 124      94.747   2.278  52.324  1.00 20.00           C
ATOM   1986  HB  VAL A 124      94.378   1.344  51.901  1.00 20.00           H
ATOM   1987  CG1 VAL A 124      93.540   3.167  52.629  1.00 20.00           C
ATOM   1988 1HG1 VAL A 124      93.068   3.472  51.694  1.00 20.00           H
ATOM   1989 2HG1 VAL A 124      92.823   2.611  53.233  1.00 20.00           H
ATOM   1990 3HG1 VAL A 124      93.868   4.051  53.175  1.00 20.00           H
ATOM   1991  CG2 VAL A 124      95.663   2.934  51.288  1.00 20.00           C
ATOM   1992 1HG2 VAL A 124      96.494   2.265  51.063  1.00 20.00           H
ATOM   1993 2HG2 VAL A 124      95.098   3.131  50.377  1.00 20.00           H
ATOM   1994 3HG2 VAL A 124      96.049   3.872  51.686  1.00 20.00           H
ATOM   1995  HN  VAL A 124      96.499   0.488  52.480  1.00 20.00           H
ATOM   1996  N   LEU A 125      94.328   0.038  54.476  1.00 20.00           N
ATOM   1997  CA  LEU A 125      93.322  -0.628  55.287  1.00 20.00           C
ATOM   1998  C   LEU A 125      93.698  -0.637  56.770  1.00 20.00           C
ATOM   1999  O   LEU A 125      92.826  -0.595  57.635  1.00 20.00           O
ATOM   2000  HA  LEU A 125      92.397  -0.059  55.191  1.00 20.00           H
ATOM   2001  CB  LEU A 125      93.047  -2.034  54.751  1.00 20.00           C
ATOM   2002 1HB  LEU A 125      94.003  -2.534  54.591  1.00 20.00           H
ATOM   2003 2HB  LEU A 125      92.517  -2.597  55.519  1.00 20.00           H
ATOM   2004  CG  LEU A 125      92.240  -2.111  53.453  1.00 20.00           C
ATOM   2005  HG  LEU A 125      92.553  -1.292  52.807  1.00 20.00           H
ATOM   2006  CD1 LEU A 125      92.529  -3.414  52.705  1.00 20.00           C
ATOM   2007 1HD1 LEU A 125      93.596  -3.482  52.493  1.00 20.00           H
ATOM   2008 2HD1 LEU A 125      92.225  -4.261  53.319  1.00 20.00           H
ATOM   2009 3HD1 LEU A 125      91.971  -3.426  51.768  1.00 20.00           H
ATOM   2010  CD2 LEU A 125      90.746  -1.926  53.726  1.00 20.00           C
ATOM   2011 1HD2 LEU A 125      90.191  -2.032  52.793  1.00 20.00           H
ATOM   2012 2HD2 LEU A 125      90.409  -2.681  54.437  1.00 20.00           H
ATOM   2013 3HD2 LEU A 125      90.572  -0.933  54.141  1.00 20.00           H
ATOM   2014  HN  LEU A 125      94.751  -0.534  53.774  1.00 20.00           H
ATOM   2015  N   ILE A 126      94.999  -0.692  57.017  1.00 20.00           N
ATOM   2016  CA  ILE A 126      95.501  -0.729  58.380  1.00 20.00           C
ATOM   2017  C   ILE A 126      95.015   0.488  59.170  1.00 20.00           C
ATOM   2018  O   ILE A 126      94.764   0.394  60.370  1.00 20.00           O
ATOM   2019  HA  ILE A 126      95.090  -1.620  58.855  1.00 20.00           H
ATOM   2020  HB  ILE A 126      97.441  -0.129  57.709  1.00 20.00           H
ATOM   2021  CB  ILE A 126      97.024  -0.874  58.387  1.00 20.00           C
ATOM   2022  CG1 ILE A 126      97.446  -2.248  57.863  1.00 20.00           C
ATOM   2023 1HG1 ILE A 126      97.357  -2.988  58.658  1.00 20.00           H
ATOM   2024 2HG1 ILE A 126      96.774  -2.558  57.062  1.00 20.00           H
ATOM   2025  CG2 ILE A 126      97.595  -0.591  59.777  1.00 20.00           C
ATOM   2026 1HG2 ILE A 126      97.084  -1.211  60.514  1.00 20.00           H
ATOM   2027 2HG2 ILE A 126      98.661  -0.821  59.786  1.00 20.00           H
ATOM   2028 3HG2 ILE A 126      97.449   0.461  60.023  1.00 20.00           H
ATOM   2029  CD1 ILE A 126      98.885  -2.219  57.345  1.00 20.00           C
ATOM   2030 1HD1 ILE A 126      99.567  -2.044  58.177  1.00 20.00           H
ATOM   2031 2HD1 ILE A 126      99.122  -3.174  56.876  1.00 20.00           H
ATOM   2032 3HD1 ILE A 126      98.992  -1.419  56.613  1.00 20.00           H
ATOM   2033  HN  ILE A 126      95.703  -0.711  56.307  1.00 20.00           H
ATOM   2034  N   LEU A 127      94.898   1.603  58.463  1.00 20.00           N
ATOM   2035  CA  LEU A 127      94.606   2.871  59.110  1.00 20.00           C
ATOM   2036  C   LEU A 127      93.192   2.873  59.694  1.00 20.00           C
ATOM   2037  O   LEU A 127      92.932   3.534  60.699  1.00 20.00           O
ATOM   2038  HA  LEU A 127      95.307   2.985  59.937  1.00 20.00           H
ATOM   2039  CB  LEU A 127      94.850   4.033  58.145  1.00 20.00           C
ATOM   2040 1HB  LEU A 127      94.100   3.988  57.355  1.00 20.00           H
ATOM   2041 2HB  LEU A 127      94.689   4.967  58.684  1.00 20.00           H
ATOM   2042  CG  LEU A 127      96.233   4.084  57.494  1.00 20.00           C
ATOM   2043  HG  LEU A 127      96.338   3.214  56.845  1.00 20.00           H
ATOM   2044  CD1 LEU A 127      96.378   5.326  56.611  1.00 20.00           C
ATOM   2045 1HD1 LEU A 127      96.275   6.221  57.223  1.00 20.00           H
ATOM   2046 2HD1 LEU A 127      97.359   5.321  56.135  1.00 20.00           H
ATOM   2047 3HD1 LEU A 127      95.603   5.319  55.844  1.00 20.00           H
ATOM   2048  CD2 LEU A 127      97.339   3.999  58.547  1.00 20.00           C
ATOM   2049 1HD2 LEU A 127      98.295   4.261  58.093  1.00 20.00           H
ATOM   2050 2HD2 LEU A 127      97.121   4.691  59.360  1.00 20.00           H
ATOM   2051 3HD2 LEU A 127      97.390   2.983  58.939  1.00 20.00           H
ATOM   2052  HN  LEU A 127      94.998   1.649  57.469  1.00 20.00           H
ATOM   2053  N   ALA A 128      92.314   2.127  59.040  1.00 20.00           N
ATOM   2054  CA  ALA A 128      90.954   1.971  59.526  1.00 20.00           C
ATOM   2055  C   ALA A 128      90.966   1.241  60.871  1.00 20.00           C
ATOM   2056  O   ALA A 128      90.250   1.623  61.795  1.00 20.00           O
ATOM   2057  HA  ALA A 128      90.537   2.968  59.672  1.00 20.00           H
ATOM   2058  CB  ALA A 128      90.117   1.236  58.477  1.00 20.00           C
ATOM   2059 1HB  ALA A 128      90.160   1.778  57.533  1.00 20.00           H
ATOM   2060 2HB  ALA A 128      90.513   0.230  58.337  1.00 20.00           H
ATOM   2061 3HB  ALA A 128      89.083   1.175  58.815  1.00 20.00           H
ATOM   2062  HN  ALA A 128      92.519   1.634  58.194  1.00 20.00           H
ATOM   2063  N   PHE A 129      91.788   0.205  60.937  1.00 20.00           N
ATOM   2064  CA  PHE A 129      91.857  -0.621  62.131  1.00 20.00           C
ATOM   2065  C   PHE A 129      92.525   0.102  63.302  1.00 20.00           C
ATOM   2066  O   PHE A 129      92.176  -0.128  64.459  1.00 20.00           O
ATOM   2067  HA  PHE A 129      90.833  -0.869  62.412  1.00 20.00           H
ATOM   2068  CB  PHE A 129      92.699  -1.849  61.779  1.00 20.00           C
ATOM   2069 1HB  PHE A 129      93.453  -1.561  61.046  1.00 20.00           H
ATOM   2070 2HB  PHE A 129      93.231  -2.180  62.670  1.00 20.00           H
ATOM   2071  CG  PHE A 129      91.888  -3.020  61.221  1.00 20.00           C
ATOM   2072  HD1 PHE A 129      91.642  -2.117  59.312  1.00 20.00           H
ATOM   2073  CD1 PHE A 129      91.431  -2.982  59.941  1.00 20.00           C
ATOM   2074  HD2 PHE A 129      91.991  -4.130  63.031  1.00 20.00           H
ATOM   2075  CD2 PHE A 129      91.625  -4.100  62.005  1.00 20.00           C
ATOM   2076  CE1 PHE A 129      90.678  -4.070  59.423  1.00 20.00           C
ATOM   2077  HE1 PHE A 129      90.311  -4.039  58.397  1.00 20.00           H
ATOM   2078  CE2 PHE A 129      90.872  -5.187  61.488  1.00 20.00           C
ATOM   2079  HE2 PHE A 129      90.661  -6.052  62.116  1.00 20.00           H
ATOM   2080  CZ  PHE A 129      90.415  -5.149  60.207  1.00 20.00           C
ATOM   2081  HZ  PHE A 129      89.838  -5.984  59.810  1.00 20.00           H
ATOM   2082  HN  PHE A 129      92.399  -0.073  60.196  1.00 20.00           H
ATOM   2083  N   ILE A 130      93.475   0.960  62.961  1.00 20.00           N
ATOM   2084  CA  ILE A 130      94.060   1.857  63.943  1.00 20.00           C
ATOM   2085  C   ILE A 130      92.939   2.727  64.516  1.00 20.00           C
ATOM   2086  O   ILE A 130      92.787   2.828  65.732  1.00 20.00           O
ATOM   2087  HA  ILE A 130      94.476   1.242  64.741  1.00 20.00           H
ATOM   2088  HB  ILE A 130      94.903   3.009  62.350  1.00 20.00           H
ATOM   2089  CB  ILE A 130      95.219   2.644  63.327  1.00 20.00           C
ATOM   2090  CG1 ILE A 130      96.434   1.742  63.100  1.00 20.00           C
ATOM   2091 1HG1 ILE A 130      96.813   1.388  64.059  1.00 20.00           H
ATOM   2092 2HG1 ILE A 130      96.137   0.861  62.531  1.00 20.00           H
ATOM   2093  CG2 ILE A 130      95.565   3.868  64.177  1.00 20.00           C
ATOM   2094 1HG2 ILE A 130      94.687   4.508  64.265  1.00 20.00           H
ATOM   2095 2HG2 ILE A 130      95.879   3.544  65.170  1.00 20.00           H
ATOM   2096 3HG2 ILE A 130      96.374   4.423  63.703  1.00 20.00           H
ATOM   2097  CD1 ILE A 130      97.540   2.490  62.353  1.00 20.00           C
ATOM   2098 1HD1 ILE A 130      98.255   1.772  61.950  1.00 20.00           H
ATOM   2099 2HD1 ILE A 130      97.103   3.065  61.537  1.00 20.00           H
ATOM   2100 3HD1 ILE A 130      98.051   3.164  63.040  1.00 20.00           H
ATOM   2101  HN  ILE A 130      93.843   1.049  62.036  1.00 20.00           H
ATOM   2102  N   SER A 131      92.183   3.333  63.612  1.00 20.00           N
ATOM   2103  CA  SER A 131      91.124   4.243  64.011  1.00 20.00           C
ATOM   2104  C   SER A 131      90.055   3.569  64.875  1.00 20.00           C
ATOM   2105  O   SER A 131      89.545   4.171  65.818  1.00 20.00           O
ATOM   2106  HA  SER A 131      91.617   5.023  64.592  1.00 20.00           H
ATOM   2107  CB  SER A 131      90.446   4.869  62.791  1.00 20.00           C
ATOM   2108 1HB  SER A 131      89.987   4.085  62.189  1.00 20.00           H
ATOM   2109 2HB  SER A 131      89.644   5.529  63.120  1.00 20.00           H
ATOM   2110  OG  SER A 131      91.366   5.605  61.989  1.00 20.00           O
ATOM   2111  HG  SER A 131      91.915   4.979  61.435  1.00 20.00           H
ATOM   2112  HN  SER A 131      92.285   3.210  62.625  1.00 20.00           H
ATOM   2113  N   LEU A 132      89.749   2.330  64.521  1.00 20.00           N
ATOM   2114  CA  LEU A 132      88.771   1.558  65.268  1.00 20.00           C
ATOM   2115  C   LEU A 132      89.306   1.214  66.660  1.00 20.00           C
ATOM   2116  O   LEU A 132      88.585   1.323  67.650  1.00 20.00           O
ATOM   2117  HA  LEU A 132      87.888   2.185  65.395  1.00 20.00           H
ATOM   2118  CB  LEU A 132      88.341   0.324  64.472  1.00 20.00           C
ATOM   2119 1HB  LEU A 132      89.237  -0.192  64.128  1.00 20.00           H
ATOM   2120 2HB  LEU A 132      87.820  -0.355  65.147  1.00 20.00           H
ATOM   2121  CG  LEU A 132      87.441   0.586  63.263  1.00 20.00           C
ATOM   2122  HG  LEU A 132      87.814   1.470  62.745  1.00 20.00           H
ATOM   2123  CD1 LEU A 132      87.501  -0.578  62.272  1.00 20.00           C
ATOM   2124 1HD1 LEU A 132      86.814  -0.389  61.448  1.00 20.00           H
ATOM   2125 2HD1 LEU A 132      88.516  -0.673  61.885  1.00 20.00           H
ATOM   2126 3HD1 LEU A 132      87.217  -1.501  62.778  1.00 20.00           H
ATOM   2127  CD2 LEU A 132      86.007   0.892  63.702  1.00 20.00           C
ATOM   2128 1HD2 LEU A 132      85.624   0.060  64.294  1.00 20.00           H
ATOM   2129 2HD2 LEU A 132      85.997   1.801  64.304  1.00 20.00           H
ATOM   2130 3HD2 LEU A 132      85.380   1.031  62.822  1.00 20.00           H
ATOM   2131  HN  LEU A 132      90.156   1.855  63.740  1.00 20.00           H
ATOM   2132  N   ASP A 133      90.566   0.806  66.690  1.00 20.00           N
ATOM   2133  CA  ASP A 133      91.221   0.493  67.949  1.00 20.00           C
ATOM   2134  C   ASP A 133      91.174   1.713  68.871  1.00 20.00           C
ATOM   2135  O   ASP A 133      90.882   1.586  70.059  1.00 20.00           O
ATOM   2136  HA  ASP A 133      90.670  -0.355  68.355  1.00 20.00           H
ATOM   2137  CB  ASP A 133      92.691   0.129  67.729  1.00 20.00           C
ATOM   2138 1HB  ASP A 133      92.759  -0.813  67.186  1.00 20.00           H
ATOM   2139 2HB  ASP A 133      93.169   0.889  67.110  1.00 20.00           H
ATOM   2140  CG  ASP A 133      93.432   0.010  69.062  1.00 20.00           C
ATOM   2141  OD1 ASP A 133      93.187  -0.999  69.759  1.00 20.00           O
ATOM   2142  OD2 ASP A 133      94.225   0.930  69.355  1.00 20.00           O
ATOM   2143  HN  ASP A 133      91.136   0.690  65.877  1.00 20.00           H
ATOM   2144  N   ARG A 134      91.465   2.867  68.289  1.00 20.00           N
ATOM   2145  CA  ARG A 134      91.468   4.107  69.046  1.00 20.00           C
ATOM   2146  C   ARG A 134      90.098   4.495  69.605  1.00 20.00           C
ATOM   2147  O   ARG A 134      89.994   4.951  70.742  1.00 20.00           O
ATOM   2148  HA  ARG A 134      92.160   3.929  69.869  1.00 20.00           H
ATOM   2149  CB  ARG A 134      91.956   5.276  68.187  1.00 20.00           C
ATOM   2150 1HB  ARG A 134      91.417   5.284  67.239  1.00 20.00           H
ATOM   2151 2HB  ARG A 134      91.733   6.218  68.688  1.00 20.00           H
ATOM   2152  CG  ARG A 134      93.459   5.174  67.924  1.00 20.00           C
ATOM   2153 1HG  ARG A 134      93.682   4.230  67.426  1.00 20.00           H
ATOM   2154 2HG  ARG A 134      93.769   5.971  67.249  1.00 20.00           H
ATOM   2155  CD  ARG A 134      94.252   5.267  69.230  1.00 20.00           C
ATOM   2156 1HD  ARG A 134      95.188   5.799  69.060  1.00 20.00           H
ATOM   2157 2HD  ARG A 134      93.688   5.840  69.966  1.00 20.00           H
ATOM   2158  HE  ARG A 134      94.378   3.133  69.140  1.00 20.00           H
ATOM   2159  NE  ARG A 134      94.530   3.910  69.751  1.00 20.00           N
ATOM   2160  CZ  ARG A 134      94.972   3.658  70.991  1.00 20.00           C
ATOM   2161  NH1 ARG A 134      95.192   4.661  71.852  1.00 20.00           N
ATOM   2162 1HH1 ARG A 134      95.026   5.606  71.571  1.00 20.00           H
ATOM   2163 2HH1 ARG A 134      95.521   4.464  72.775  1.00 20.00           H
ATOM   2164  NH2 ARG A 134      95.190   2.387  71.357  1.00 20.00           N
ATOM   2165 1HH2 ARG A 134      95.520   2.182  72.278  1.00 20.00           H
ATOM   2166 2HH2 ARG A 134      95.024   1.645  70.708  1.00 20.00           H
ATOM   2167  HN  ARG A 134      91.696   2.962  67.320  1.00 20.00           H
ATOM   2168  N   TYR A 135      89.081   4.301  68.779  1.00 20.00           N
ATOM   2169  CA  TYR A 135      87.713   4.547  69.204  1.00 20.00           C
ATOM   2170  C   TYR A 135      87.335   3.631  70.370  1.00 20.00           C
ATOM   2171  O   TYR A 135      86.745   4.080  71.351  1.00 20.00           O
ATOM   2172  HA  TYR A 135      87.644   5.586  69.528  1.00 20.00           H
ATOM   2173  CB  TYR A 135      86.831   4.216  67.999  1.00 20.00           C
ATOM   2174 1HB  TYR A 135      87.129   4.843  67.159  1.00 20.00           H
ATOM   2175 2HB  TYR A 135      87.009   3.182  67.704  1.00 20.00           H
ATOM   2176  CG  TYR A 135      85.334   4.407  68.253  1.00 20.00           C
ATOM   2177  HD1 TYR A 135      85.013   2.354  68.780  1.00 20.00           H
ATOM   2178  CD1 TYR A 135      84.559   3.336  68.648  1.00 20.00           C
ATOM   2179  CD2 TYR A 135      84.759   5.651  68.087  1.00 20.00           C
ATOM   2180  HD2 TYR A 135      85.372   6.497  67.775  1.00 20.00           H
ATOM   2181  CE1 TYR A 135      83.150   3.516  68.887  1.00 20.00           C
ATOM   2182  HE1 TYR A 135      82.526   2.679  69.200  1.00 20.00           H
ATOM   2183  CE2 TYR A 135      83.351   5.831  68.326  1.00 20.00           C
ATOM   2184  HE2 TYR A 135      82.884   6.808  68.198  1.00 20.00           H
ATOM   2185  CZ  TYR A 135      82.616   4.755  68.714  1.00 20.00           C
ATOM   2186  HH  TYR A 135      80.843   4.036  69.061  1.00 20.00           H
ATOM   2187  OH  TYR A 135      81.286   4.925  68.940  1.00 20.00           O
ATOM   2188  HN  TYR A 135      89.179   3.981  67.836  1.00 20.00           H
ATOM   2189  N   LEU A 136      87.692   2.363  70.223  1.00 20.00           N
ATOM   2190  CA  LEU A 136      87.389   1.378  71.247  1.00 20.00           C
ATOM   2191  C   LEU A 136      88.144   1.708  72.537  1.00 20.00           C
ATOM   2192  O   LEU A 136      87.605   1.555  73.632  1.00 20.00           O
ATOM   2193  HA  LEU A 136      86.321   1.440  71.456  1.00 20.00           H
ATOM   2194  CB  LEU A 136      87.668  -0.035  70.731  1.00 20.00           C
ATOM   2195 1HB  LEU A 136      88.683  -0.063  70.336  1.00 20.00           H
ATOM   2196 2HB  LEU A 136      87.636  -0.723  71.576  1.00 20.00           H
ATOM   2197  CG  LEU A 136      86.716  -0.554  69.651  1.00 20.00           C
ATOM   2198  HG  LEU A 136      86.570   0.237  68.916  1.00 20.00           H
ATOM   2199  CD1 LEU A 136      87.324  -1.749  68.913  1.00 20.00           C
ATOM   2200 1HD1 LEU A 136      88.282  -1.461  68.482  1.00 20.00           H
ATOM   2201 2HD1 LEU A 136      87.472  -2.571  69.614  1.00 20.00           H
ATOM   2202 3HD1 LEU A 136      86.649  -2.067  68.118  1.00 20.00           H
ATOM   2203  CD2 LEU A 136      85.343  -0.882  70.241  1.00 20.00           C
ATOM   2204 1HD2 LEU A 136      85.464  -1.556  71.089  1.00 20.00           H
ATOM   2205 2HD2 LEU A 136      84.862   0.038  70.573  1.00 20.00           H
ATOM   2206 3HD2 LEU A 136      84.726  -1.361  69.481  1.00 20.00           H
ATOM   2207  HN  LEU A 136      88.177   2.007  69.425  1.00 20.00           H
ATOM   2208  N   ALA A 137      89.379   2.154  72.364  1.00 20.00           N
ATOM   2209  CA  ALA A 137      90.221   2.487  73.501  1.00 20.00           C
ATOM   2210  C   ALA A 137      89.673   3.714  74.233  1.00 20.00           C
ATOM   2211  O   ALA A 137      89.596   3.725  75.461  1.00 20.00           O
ATOM   2212  HA  ALA A 137      90.203   1.640  74.186  1.00 20.00           H
ATOM   2213  CB  ALA A 137      91.658   2.707  73.025  1.00 20.00           C
ATOM   2214 1HB  ALA A 137      91.689   3.554  72.339  1.00 20.00           H
ATOM   2215 2HB  ALA A 137      92.298   2.912  73.884  1.00 20.00           H
ATOM   2216 3HB  ALA A 137      92.012   1.812  72.513  1.00 20.00           H
ATOM   2217  HN  ALA A 137      89.805   2.289  71.469  1.00 20.00           H
ATOM   2218  N   ILE A 138      89.306   4.717  73.449  1.00 20.00           N
ATOM   2219  CA  ILE A 138      89.019   6.031  73.999  1.00 20.00           C
ATOM   2220  C   ILE A 138      87.528   6.117  74.332  1.00 20.00           C
ATOM   2221  O   ILE A 138      87.156   6.285  75.492  1.00 20.00           O
ATOM   2222  HA  ILE A 138      89.587   6.129  74.924  1.00 20.00           H
ATOM   2223  HB  ILE A 138      89.054   6.958  72.073  1.00 20.00           H
ATOM   2224  CB  ILE A 138      89.506   7.127  73.050  1.00 20.00           C
ATOM   2225  CG1 ILE A 138      91.023   7.058  72.864  1.00 20.00           C
ATOM   2226 1HG1 ILE A 138      91.520   7.449  73.752  1.00 20.00           H
ATOM   2227 2HG1 ILE A 138      91.333   6.018  72.758  1.00 20.00           H
ATOM   2228  CG2 ILE A 138      89.049   8.508  73.526  1.00 20.00           C
ATOM   2229 1HG2 ILE A 138      87.961   8.565  73.485  1.00 20.00           H
ATOM   2230 2HG2 ILE A 138      89.382   8.666  74.552  1.00 20.00           H
ATOM   2231 3HG2 ILE A 138      89.478   9.275  72.882  1.00 20.00           H
ATOM   2232  CD1 ILE A 138      91.462   7.855  71.634  1.00 20.00           C
ATOM   2233 1HD1 ILE A 138      92.498   7.615  71.397  1.00 20.00           H
ATOM   2234 2HD1 ILE A 138      90.826   7.597  70.788  1.00 20.00           H
ATOM   2235 3HD1 ILE A 138      91.374   8.922  71.843  1.00 20.00           H
ATOM   2236  HN  ILE A 138      89.204   4.643  72.457  1.00 20.00           H
ATOM   2237  N   VAL A 139      86.715   5.999  73.293  1.00 20.00           N
ATOM   2238  CA  VAL A 139      85.302   6.319  73.408  1.00 20.00           C
ATOM   2239  C   VAL A 139      84.609   5.244  74.248  1.00 20.00           C
ATOM   2240  O   VAL A 139      83.848   5.560  75.161  1.00 20.00           O
ATOM   2241  HA  VAL A 139      85.222   7.275  73.924  1.00 20.00           H
ATOM   2242  CB  VAL A 139      84.687   6.480  72.016  1.00 20.00           C
ATOM   2243  HB  VAL A 139      84.913   5.580  71.443  1.00 20.00           H
ATOM   2244  CG1 VAL A 139      83.165   6.612  72.101  1.00 20.00           C
ATOM   2245 1HG1 VAL A 139      82.770   6.900  71.127  1.00 20.00           H
ATOM   2246 2HG1 VAL A 139      82.734   5.657  72.400  1.00 20.00           H
ATOM   2247 3HG1 VAL A 139      82.907   7.373  72.837  1.00 20.00           H
ATOM   2248  CG2 VAL A 139      85.301   7.672  71.280  1.00 20.00           C
ATOM   2249 1HG2 VAL A 139      86.384   7.559  71.244  1.00 20.00           H
ATOM   2250 2HG2 VAL A 139      84.907   7.715  70.264  1.00 20.00           H
ATOM   2251 3HG2 VAL A 139      85.049   8.593  71.806  1.00 20.00           H
ATOM   2252  HN  VAL A 139      87.006   5.691  72.387  1.00 20.00           H
ATOM   2253  N   HIS A 140      84.898   3.996  73.910  1.00 20.00           N
ATOM   2254  CA  HIS A 140      84.294   2.873  74.607  1.00 20.00           C
ATOM   2255  C   HIS A 140      85.331   2.297  75.574  1.00 20.00           C
ATOM   2256  O   HIS A 140      85.672   1.118  75.493  1.00 20.00           O
ATOM   2257  HA  HIS A 140      83.451   3.272  75.171  1.00 20.00           H
ATOM   2258  CB  HIS A 140      83.748   1.846  73.613  1.00 20.00           C
ATOM   2259 1HB  HIS A 140      83.110   2.358  72.892  1.00 20.00           H
ATOM   2260 2HB  HIS A 140      84.580   1.418  73.054  1.00 20.00           H
ATOM   2261  CG  HIS A 140      82.963   0.728  74.255  1.00 20.00           C
ATOM   2262  ND1 HIS A 140      82.334   0.861  75.481  1.00 20.00           N
ATOM   2263  HD1 HIS A 140      82.333   1.682  76.052  1.00 20.00           H
ATOM   2264  CD2 HIS A 140      82.710  -0.543  73.828  1.00 20.00           C
ATOM   2265  HD2 HIS A 140      83.059  -0.982  72.894  1.00 20.00           H
ATOM   2266  CE1 HIS A 140      81.734  -0.285  75.769  1.00 20.00           C
ATOM   2267  HE1 HIS A 140      81.155  -0.496  76.668  1.00 20.00           H
ATOM   2268  NE2 HIS A 140      81.969  -1.154  74.744  1.00 20.00           N
ATOM   2269  HN  HIS A 140      85.529   3.748  73.175  1.00 20.00           H
ATOM   2270  N   ALA A 141      85.803   3.156  76.465  1.00 20.00           N
ATOM   2271  CA  ALA A 141      86.801   2.750  77.440  1.00 20.00           C
ATOM   2272  C   ALA A 141      86.177   1.848  78.507  1.00 20.00           C
ATOM   2273  O   ALA A 141      86.848   0.975  79.057  1.00 20.00           O
ATOM   2274  HA  ALA A 141      87.567   2.180  76.913  1.00 20.00           H
ATOM   2275  CB  ALA A 141      87.448   3.992  78.057  1.00 20.00           C
ATOM   2276 1HB  ALA A 141      87.908   4.590  77.271  1.00 20.00           H
ATOM   2277 2HB  ALA A 141      86.686   4.583  78.565  1.00 20.00           H
ATOM   2278 3HB  ALA A 141      88.209   3.687  78.775  1.00 20.00           H
ATOM   2279  HN  ALA A 141      85.515   4.112  76.528  1.00 20.00           H
ATOM   2280  N   THR A 142      84.901   2.089  78.767  1.00 20.00           N
ATOM   2281  CA  THR A 142      84.199   1.358  79.808  1.00 20.00           C
ATOM   2282  C   THR A 142      84.495  -0.143  79.841  1.00 20.00           C
ATOM   2283  O   THR A 142      84.816  -0.693  80.894  1.00 20.00           O
ATOM   2284  HA  THR A 142      84.530   1.734  80.776  1.00 20.00           H
ATOM   2285  HB  THR A 142      82.290   1.034  78.822  1.00 20.00           H
ATOM   2286  CB  THR A 142      82.701   1.622  79.643  1.00 20.00           C
ATOM   2287  OG1 THR A 142      82.612   3.036  79.490  1.00 20.00           O
ATOM   2288  HG1 THR A 142      81.722   3.284  79.107  1.00 20.00           H
ATOM   2289  CG2 THR A 142      81.911   1.335  80.921  1.00 20.00           C
ATOM   2290 1HG2 THR A 142      82.058   0.295  81.214  1.00 20.00           H
ATOM   2291 2HG2 THR A 142      80.851   1.516  80.742  1.00 20.00           H
ATOM   2292 3HG2 THR A 142      82.261   1.990  81.719  1.00 20.00           H
ATOM   2293  HN  THR A 142      84.350   2.768  78.282  1.00 20.00           H
ATOM   2294  N   ASN A 143      84.379  -0.763  78.676  1.00 20.00           N
ATOM   2295  CA  ASN A 143      84.735  -2.164  78.535  1.00 20.00           C
ATOM   2296  C   ASN A 143      84.871  -2.479  77.044  1.00 20.00           C
ATOM   2297  O   ASN A 143      83.882  -2.480  76.313  1.00 20.00           O
ATOM   2298  HA  ASN A 143      85.672  -2.278  79.080  1.00 20.00           H
ATOM   2299  CB  ASN A 143      83.652  -3.070  79.125  1.00 20.00           C
ATOM   2300 1HB  ASN A 143      83.789  -4.090  78.765  1.00 20.00           H
ATOM   2301 2HB  ASN A 143      83.748  -3.099  80.210  1.00 20.00           H
ATOM   2302  CG  ASN A 143      82.255  -2.574  78.745  1.00 20.00           C
ATOM   2303  OD1 ASN A 143      81.705  -1.667  79.348  1.00 20.00           O
ATOM   2304  ND2 ASN A 143      81.714  -3.217  77.714  1.00 20.00           N
ATOM   2305 1HD2 ASN A 143      82.219  -3.953  77.263  1.00 20.00           H
ATOM   2306 2HD2 ASN A 143      80.802  -2.965  77.390  1.00 20.00           H
ATOM   2307  HN  ASN A 143      84.048  -0.324  77.840  1.00 20.00           H
ATOM   2308  N   SER A 144      86.105  -2.737  76.637  1.00 20.00           N
ATOM   2309  CA  SER A 144      86.380  -3.079  75.252  1.00 20.00           C
ATOM   2310  C   SER A 144      87.685  -3.873  75.163  1.00 20.00           C
ATOM   2311  O   SER A 144      88.633  -3.444  74.507  1.00 20.00           O
ATOM   2312  HA  SER A 144      85.536  -3.691  74.932  1.00 20.00           H
ATOM   2313  CB  SER A 144      86.459  -1.824  74.380  1.00 20.00           C
ATOM   2314 1HB  SER A 144      86.732  -2.106  73.363  1.00 20.00           H
ATOM   2315 2HB  SER A 144      85.475  -1.357  74.328  1.00 20.00           H
ATOM   2316  OG  SER A 144      87.405  -0.884  74.881  1.00 20.00           O
ATOM   2317  HG  SER A 144      87.093   0.047  74.695  1.00 20.00           H
ATOM   2318  HN  SER A 144      86.907  -2.716  77.234  1.00 20.00           H
ATOM   2319  N   GLN A 145      87.692  -5.016  75.834  1.00 20.00           N
ATOM   2320  CA  GLN A 145      88.871  -5.865  75.852  1.00 20.00           C
ATOM   2321  C   GLN A 145      88.831  -6.849  74.681  1.00 20.00           C
ATOM   2322  O   GLN A 145      89.723  -6.847  73.834  1.00 20.00           O
ATOM   2323  HA  GLN A 145      89.718  -5.189  75.739  1.00 20.00           H
ATOM   2324  CB  GLN A 145      88.994  -6.604  77.186  1.00 20.00           C
ATOM   2325 1HB  GLN A 145      88.037  -7.057  77.444  1.00 20.00           H
ATOM   2326 2HB  GLN A 145      89.715  -7.416  77.092  1.00 20.00           H
ATOM   2327  CG  GLN A 145      89.431  -5.652  78.301  1.00 20.00           C
ATOM   2328 1HG  GLN A 145      89.715  -6.226  79.183  1.00 20.00           H
ATOM   2329 2HG  GLN A 145      90.314  -5.097  77.985  1.00 20.00           H
ATOM   2330  CD  GLN A 145      88.309  -4.676  78.661  1.00 20.00           C
ATOM   2331  OE1 GLN A 145      88.329  -3.509  78.306  1.00 20.00           O
ATOM   2332  NE2 GLN A 145      87.332  -5.218  79.382  1.00 20.00           N
ATOM   2333 1HE2 GLN A 145      87.376  -6.183  79.640  1.00 20.00           H
ATOM   2334 2HE2 GLN A 145      86.552  -4.659  79.667  1.00 20.00           H
ATOM   2335  HN  GLN A 145      86.913  -5.362  76.356  1.00 20.00           H
ATOM   2336  N   ARG A 146      87.788  -7.666  74.671  1.00 20.00           N
ATOM   2337  CA  ARG A 146      87.661  -8.705  73.663  1.00 20.00           C
ATOM   2338  C   ARG A 146      87.425  -8.176  72.247  1.00 20.00           C
ATOM   2339  O   ARG A 146      87.963  -8.715  71.281  1.00 20.00           O
ATOM   2340  HA  ARG A 146      88.609  -9.242  73.695  1.00 20.00           H
ATOM   2341  CB  ARG A 146      86.504  -9.651  73.989  1.00 20.00           C
ATOM   2342 1HB  ARG A 146      86.409  -9.755  75.070  1.00 20.00           H
ATOM   2343 2HB  ARG A 146      85.568  -9.225  73.627  1.00 20.00           H
ATOM   2344  CG  ARG A 146      86.724 -11.026  73.356  1.00 20.00           C
ATOM   2345 1HG  ARG A 146      86.947 -10.910  72.295  1.00 20.00           H
ATOM   2346 2HG  ARG A 146      87.589 -11.507  73.813  1.00 20.00           H
ATOM   2347  CD  ARG A 146      85.490 -11.914  73.530  1.00 20.00           C
ATOM   2348 1HD  ARG A 146      85.740 -12.949  73.295  1.00 20.00           H
ATOM   2349 2HD  ARG A 146      85.160 -11.893  74.568  1.00 20.00           H
ATOM   2350  HE  ARG A 146      84.583 -10.659  72.053  1.00 20.00           H
ATOM   2351  NE  ARG A 146      84.401 -11.445  72.645  1.00 20.00           N
ATOM   2352  CZ  ARG A 146      83.186 -12.007  72.586  1.00 20.00           C
ATOM   2353  NH1 ARG A 146      82.887 -13.062  73.356  1.00 20.00           N
ATOM   2354 1HH1 ARG A 146      83.573 -13.436  73.981  1.00 20.00           H
ATOM   2355 2HH1 ARG A 146      81.978 -13.476  73.307  1.00 20.00           H
ATOM   2356  NH2 ARG A 146      82.274 -11.498  71.746  1.00 20.00           N
ATOM   2357 1HH2 ARG A 146      81.363 -11.906  71.690  1.00 20.00           H
ATOM   2358 2HH2 ARG A 146      82.505 -10.711  71.175  1.00 20.00           H
ATOM   2359  HN  ARG A 146      87.041  -7.627  75.334  1.00 20.00           H
ATOM   2360  N   PRO A 147      86.618  -7.116  72.097  1.00 20.00           N
ATOM   2361  CA  PRO A 147      86.454  -6.471  70.792  1.00 20.00           C
ATOM   2362  C   PRO A 147      87.801  -6.101  70.194  1.00 20.00           C
ATOM   2363  O   PRO A 147      88.069  -6.396  69.030  1.00 20.00           O
ATOM   2364  HA  PRO A 147      85.996  -7.164  70.087  1.00 20.00           H
ATOM   2365  CB  PRO A 147      85.598  -5.241  71.101  1.00 20.00           C
ATOM   2366 1HB  PRO A 147      86.213  -4.366  71.309  1.00 20.00           H
ATOM   2367 2HB  PRO A 147      84.950  -4.983  70.264  1.00 20.00           H
ATOM   2368  CG  PRO A 147      84.794  -5.669  72.324  1.00 20.00           C
ATOM   2369 1HG  PRO A 147      84.406  -4.811  72.873  1.00 20.00           H
ATOM   2370 2HG  PRO A 147      83.930  -6.273  72.049  1.00 20.00           H
ATOM   2371  CD  PRO A 147      85.808  -6.457  73.137  1.00 20.00           C
ATOM   2372 1HD  PRO A 147      86.415  -5.807  73.767  1.00 20.00           H
ATOM   2373 2HD  PRO A 147      85.324  -7.176  73.799  1.00 20.00           H
ATOM   2374  N   ARG A 148      88.621  -5.459  71.013  1.00 20.00           N
ATOM   2375  CA  ARG A 148      89.932  -5.018  70.567  1.00 20.00           C
ATOM   2376  C   ARG A 148      90.892  -6.174  70.280  1.00 20.00           C
ATOM   2377  O   ARG A 148      91.668  -6.118  69.327  1.00 20.00           O
ATOM   2378  HA  ARG A 148      89.741  -4.461  69.650  1.00 20.00           H
ATOM   2379  CB  ARG A 148      90.593  -4.115  71.609  1.00 20.00           C
ATOM   2380 1HB  ARG A 148      90.523  -4.577  72.594  1.00 20.00           H
ATOM   2381 2HB  ARG A 148      91.654  -4.008  71.382  1.00 20.00           H
ATOM   2382  CG  ARG A 148      89.931  -2.736  71.639  1.00 20.00           C
ATOM   2383 1HG  ARG A 148      89.961  -2.293  70.643  1.00 20.00           H
ATOM   2384 2HG  ARG A 148      88.881  -2.839  71.911  1.00 20.00           H
ATOM   2385  CD  ARG A 148      90.633  -1.811  72.635  1.00 20.00           C
ATOM   2386 1HD  ARG A 148      90.032  -0.918  72.801  1.00 20.00           H
ATOM   2387 2HD  ARG A 148      90.734  -2.311  73.599  1.00 20.00           H
ATOM   2388  HE  ARG A 148      92.183  -1.651  71.169  1.00 20.00           H
ATOM   2389  NE  ARG A 148      91.968  -1.433  72.121  1.00 20.00           N
ATOM   2390  CZ  ARG A 148      92.908  -0.817  72.851  1.00 20.00           C
ATOM   2391  NH1 ARG A 148      92.675  -0.501  74.132  1.00 20.00           N
ATOM   2392 1HH1 ARG A 148      91.795  -0.725  74.550  1.00 20.00           H
ATOM   2393 2HH1 ARG A 148      93.382  -0.041  74.670  1.00 20.00           H
ATOM   2394  NH2 ARG A 148      94.084  -0.521  72.280  1.00 20.00           N
ATOM   2395 1HH2 ARG A 148      94.796  -0.061  72.811  1.00 20.00           H
ATOM   2396 2HH2 ARG A 148      94.250  -0.760  71.323  1.00 20.00           H
ATOM   2397  HN  ARG A 148      88.403  -5.240  71.964  1.00 20.00           H
ATOM   2398  N   LYS A 149      90.809  -7.194  71.121  1.00 20.00           N
ATOM   2399  CA  LYS A 149      91.622  -8.384  70.938  1.00 20.00           C
ATOM   2400  C   LYS A 149      91.326  -8.987  69.564  1.00 20.00           C
ATOM   2401  O   LYS A 149      92.240  -9.217  68.773  1.00 20.00           O
ATOM   2402  HA  LYS A 149      92.667  -8.073  70.962  1.00 20.00           H
ATOM   2403  CB  LYS A 149      91.414  -9.359  72.098  1.00 20.00           C
ATOM   2404 1HB  LYS A 149      91.666  -8.870  73.039  1.00 20.00           H
ATOM   2405 2HB  LYS A 149      90.362  -9.640  72.158  1.00 20.00           H
ATOM   2406  CG  LYS A 149      92.273 -10.613  71.922  1.00 20.00           C
ATOM   2407 1HG  LYS A 149      91.962 -11.148  71.024  1.00 20.00           H
ATOM   2408 2HG  LYS A 149      93.315 -10.326  71.778  1.00 20.00           H
ATOM   2409  CD  LYS A 149      92.155 -11.534  73.138  1.00 20.00           C
ATOM   2410 1HD  LYS A 149      92.636 -11.069  73.999  1.00 20.00           H
ATOM   2411 2HD  LYS A 149      91.105 -11.670  73.395  1.00 20.00           H
ATOM   2412  CE  LYS A 149      92.799 -12.894  72.860  1.00 20.00           C
ATOM   2413 1HE  LYS A 149      92.632 -13.561  73.706  1.00 20.00           H
ATOM   2414 2HE  LYS A 149      92.328 -13.355  71.992  1.00 20.00           H
ATOM   2415  NZ  LYS A 149      94.251 -12.740  72.620  1.00 20.00           N
ATOM   2416 1HZ  LYS A 149      94.705 -13.644  72.701  1.00 20.00           H
ATOM   2417 2HZ  LYS A 149      94.403 -12.369  71.689  1.00 20.00           H
ATOM   2418 3HZ  LYS A 149      94.642 -12.103  73.306  1.00 20.00           H
ATOM   2419  HN  LYS A 149      90.201  -7.216  71.915  1.00 20.00           H
ATOM   2420  N   LEU A 150      90.046  -9.227  69.321  1.00 20.00           N
ATOM   2421  CA  LEU A 150      89.622  -9.838  68.073  1.00 20.00           C
ATOM   2422  C   LEU A 150      90.031  -8.947  66.899  1.00 20.00           C
ATOM   2423  O   LEU A 150      90.593  -9.428  65.916  1.00 20.00           O
ATOM   2424  HA  LEU A 150      90.147 -10.789  67.980  1.00 20.00           H
ATOM   2425  CB  LEU A 150      88.125 -10.149  68.110  1.00 20.00           C
ATOM   2426 1HB  LEU A 150      87.591  -9.237  68.376  1.00 20.00           H
ATOM   2427 2HB  LEU A 150      87.806 -10.423  67.104  1.00 20.00           H
ATOM   2428  CG  LEU A 150      87.694 -11.258  69.072  1.00 20.00           C
ATOM   2429  HG  LEU A 150      88.222 -11.117  70.015  1.00 20.00           H
ATOM   2430  CD1 LEU A 150      86.197 -11.170  69.375  1.00 20.00           C
ATOM   2431 1HD1 LEU A 150      85.977 -10.211  69.846  1.00 20.00           H
ATOM   2432 2HD1 LEU A 150      85.632 -11.256  68.447  1.00 20.00           H
ATOM   2433 3HD1 LEU A 150      85.914 -11.979  70.049  1.00 20.00           H
ATOM   2434  CD2 LEU A 150      88.089 -12.635  68.534  1.00 20.00           C
ATOM   2435 1HD2 LEU A 150      87.678 -12.765  67.533  1.00 20.00           H
ATOM   2436 2HD2 LEU A 150      89.176 -12.710  68.493  1.00 20.00           H
ATOM   2437 3HD2 LEU A 150      87.696 -13.409  69.192  1.00 20.00           H
ATOM   2438  HN  LEU A 150      89.306  -9.011  69.959  1.00 20.00           H
ATOM   2439  N   LEU A 151      89.734  -7.663  67.039  1.00 20.00           N
ATOM   2440  CA  LEU A 151      90.036  -6.705  65.990  1.00 20.00           C
ATOM   2441  C   LEU A 151      91.515  -6.806  65.610  1.00 20.00           C
ATOM   2442  O   LEU A 151      91.850  -6.960  64.437  1.00 20.00           O
ATOM   2443  HA  LEU A 151      89.441  -6.976  65.118  1.00 20.00           H
ATOM   2444  CB  LEU A 151      89.610  -5.297  66.410  1.00 20.00           C
ATOM   2445 1HB  LEU A 151      88.544  -5.314  66.636  1.00 20.00           H
ATOM   2446 2HB  LEU A 151      90.128  -5.043  67.335  1.00 20.00           H
ATOM   2447  CG  LEU A 151      89.869  -4.186  65.391  1.00 20.00           C
ATOM   2448  HG  LEU A 151      90.857  -4.343  64.959  1.00 20.00           H
ATOM   2449  CD1 LEU A 151      88.859  -4.247  64.244  1.00 20.00           C
ATOM   2450 1HD1 LEU A 151      89.063  -3.444  63.536  1.00 20.00           H
ATOM   2451 2HD1 LEU A 151      88.942  -5.208  63.737  1.00 20.00           H
ATOM   2452 3HD1 LEU A 151      87.850  -4.132  64.642  1.00 20.00           H
ATOM   2453  CD2 LEU A 151      89.885  -2.814  66.068  1.00 20.00           C
ATOM   2454 1HD2 LEU A 151      88.898  -2.600  66.480  1.00 20.00           H
ATOM   2455 2HD2 LEU A 151      90.621  -2.814  66.872  1.00 20.00           H
ATOM   2456 3HD2 LEU A 151      90.146  -2.050  65.336  1.00 20.00           H
ATOM   2457  HN  LEU A 151      89.295  -7.277  67.850  1.00 20.00           H
ATOM   2458  N   ALA A 152      92.361  -6.716  66.626  1.00 20.00           N
ATOM   2459  CA  ALA A 152      93.790  -6.580  66.400  1.00 20.00           C
ATOM   2460  C   ALA A 152      94.420  -7.916  66.000  1.00 20.00           C
ATOM   2461  O   ALA A 152      95.349  -7.951  65.194  1.00 20.00           O
ATOM   2462  HA  ALA A 152      93.931  -5.880  65.576  1.00 20.00           H
ATOM   2463  CB  ALA A 152      94.453  -6.006  67.654  1.00 20.00           C
ATOM   2464 1HB  ALA A 152      93.923  -5.106  67.965  1.00 20.00           H
ATOM   2465 2HB  ALA A 152      94.417  -6.745  68.455  1.00 20.00           H
ATOM   2466 3HB  ALA A 152      95.492  -5.759  67.435  1.00 20.00           H
ATOM   2467  HN  ALA A 152      92.085  -6.735  67.587  1.00 20.00           H
ATOM   2468  N   GLU A 153      93.891  -8.982  66.582  1.00 20.00           N
ATOM   2469  CA  GLU A 153      94.535 -10.281  66.492  1.00 20.00           C
ATOM   2470  C   GLU A 153      94.002 -11.084  65.304  1.00 20.00           C
ATOM   2471  O   GLU A 153      94.771 -11.511  64.444  1.00 20.00           O
ATOM   2472  HA  GLU A 153      95.593 -10.070  66.342  1.00 20.00           H
ATOM   2473  CB  GLU A 153      94.361 -11.070  67.792  1.00 20.00           C
ATOM   2474 1HB  GLU A 153      94.647 -10.448  68.640  1.00 20.00           H
ATOM   2475 2HB  GLU A 153      93.340 -11.447  67.859  1.00 20.00           H
ATOM   2476  CG  GLU A 153      95.276 -12.296  67.815  1.00 20.00           C
ATOM   2477 1HG  GLU A 153      95.037 -12.948  66.975  1.00 20.00           H
ATOM   2478 2HG  GLU A 153      96.312 -11.983  67.692  1.00 20.00           H
ATOM   2479  CD  GLU A 153      95.123 -13.069  69.127  1.00 20.00           C
ATOM   2480  OE1 GLU A 153      95.207 -12.411  70.187  1.00 20.00           O
ATOM   2481  OE2 GLU A 153      94.926 -14.300  69.041  1.00 20.00           O
ATOM   2482  HN  GLU A 153      93.039  -8.968  67.106  1.00 20.00           H
ATOM   2483  N   LYS A 154      92.690 -11.266  65.294  1.00 20.00           N
ATOM   2484  CA  LYS A 154      92.073 -12.221  64.389  1.00 20.00           C
ATOM   2485  C   LYS A 154      91.686 -11.513  63.089  1.00 20.00           C
ATOM   2486  O   LYS A 154      92.066 -11.950  62.004  1.00 20.00           O
ATOM   2487  HA  LYS A 154      92.820 -12.981  64.158  1.00 20.00           H
ATOM   2488  CB  LYS A 154      90.903 -12.929  65.074  1.00 20.00           C
ATOM   2489 1HB  LYS A 154      91.244 -13.391  66.001  1.00 20.00           H
ATOM   2490 2HB  LYS A 154      90.140 -12.200  65.345  1.00 20.00           H
ATOM   2491  CG  LYS A 154      90.296 -13.995  64.160  1.00 20.00           C
ATOM   2492 1HG  LYS A 154      89.923 -13.528  63.248  1.00 20.00           H
ATOM   2493 2HG  LYS A 154      91.067 -14.705  63.861  1.00 20.00           H
ATOM   2494  CD  LYS A 154      89.157 -14.737  64.862  1.00 20.00           C
ATOM   2495 1HD  LYS A 154      89.533 -15.212  65.768  1.00 20.00           H
ATOM   2496 2HD  LYS A 154      88.390 -14.026  65.170  1.00 20.00           H
ATOM   2497  CE  LYS A 154      88.541 -15.793  63.943  1.00 20.00           C
ATOM   2498 1HE  LYS A 154      88.164 -15.320  63.036  1.00 20.00           H
ATOM   2499 2HE  LYS A 154      89.306 -16.507  63.636  1.00 20.00           H
ATOM   2500  NZ  LYS A 154      87.441 -16.503  64.633  1.00 20.00           N
ATOM   2501 1HZ  LYS A 154      87.044 -17.198  64.011  1.00 20.00           H
ATOM   2502 2HZ  LYS A 154      87.802 -16.960  65.464  1.00 20.00           H
ATOM   2503 3HZ  LYS A 154      86.723 -15.838  64.898  1.00 20.00           H
ATOM   2504  HN  LYS A 154      92.053 -10.774  65.888  1.00 20.00           H
ATOM   2505  N   VAL A 155      90.935 -10.432  63.242  1.00 20.00           N
ATOM   2506  CA  VAL A 155      90.205  -9.864  62.122  1.00 20.00           C
ATOM   2507  C   VAL A 155      91.134  -9.015  61.252  1.00 20.00           C
ATOM   2508  O   VAL A 155      90.831  -8.749  60.090  1.00 20.00           O
ATOM   2509  HA  VAL A 155      89.834 -10.691  61.517  1.00 20.00           H
ATOM   2510  CB  VAL A 155      88.999  -9.071  62.632  1.00 20.00           C
ATOM   2511  HB  VAL A 155      89.372  -8.262  63.260  1.00 20.00           H
ATOM   2512  CG1 VAL A 155      88.224  -8.446  61.470  1.00 20.00           C
ATOM   2513 1HG1 VAL A 155      88.820  -7.652  61.021  1.00 20.00           H
ATOM   2514 2HG1 VAL A 155      88.012  -9.209  60.722  1.00 20.00           H
ATOM   2515 3HG1 VAL A 155      87.287  -8.030  61.841  1.00 20.00           H
ATOM   2516  CG2 VAL A 155      88.088  -9.951  63.489  1.00 20.00           C
ATOM   2517 1HG2 VAL A 155      87.769 -10.817  62.910  1.00 20.00           H
ATOM   2518 2HG2 VAL A 155      88.631 -10.284  64.373  1.00 20.00           H
ATOM   2519 3HG2 VAL A 155      87.213  -9.377  63.796  1.00 20.00           H
ATOM   2520  HN  VAL A 155      90.822  -9.948  64.110  1.00 20.00           H
ATOM   2521  N   VAL A 156      92.247  -8.613  61.848  1.00 20.00           N
ATOM   2522  CA  VAL A 156      93.230  -7.813  61.138  1.00 20.00           C
ATOM   2523  C   VAL A 156      93.566  -8.437  59.782  1.00 20.00           C
ATOM   2524  O   VAL A 156      93.711  -7.728  58.787  1.00 20.00           O
ATOM   2525  HA  VAL A 156      92.788  -6.833  60.958  1.00 20.00           H
ATOM   2526  CB  VAL A 156      94.474  -7.620  62.007  1.00 20.00           C
ATOM   2527  HB  VAL A 156      94.147  -7.294  62.994  1.00 20.00           H
ATOM   2528  CG1 VAL A 156      95.235  -8.937  62.175  1.00 20.00           C
ATOM   2529 1HG1 VAL A 156      94.548  -9.713  62.510  1.00 20.00           H
ATOM   2530 2HG1 VAL A 156      95.674  -9.227  61.220  1.00 20.00           H
ATOM   2531 3HG1 VAL A 156      96.026  -8.807  62.913  1.00 20.00           H
ATOM   2532  CG2 VAL A 156      95.382  -6.532  61.430  1.00 20.00           C
ATOM   2533 1HG2 VAL A 156      94.824  -5.599  61.347  1.00 20.00           H
ATOM   2534 2HG2 VAL A 156      96.238  -6.385  62.089  1.00 20.00           H
ATOM   2535 3HG2 VAL A 156      95.731  -6.835  60.443  1.00 20.00           H
ATOM   2536  HN  VAL A 156      92.481  -8.825  62.797  1.00 20.00           H
ATOM   2537  N   TYR A 157      93.679  -9.757  59.785  1.00 20.00           N
ATOM   2538  CA  TYR A 157      94.068 -10.478  58.585  1.00 20.00           C
ATOM   2539  C   TYR A 157      92.910 -10.556  57.588  1.00 20.00           C
ATOM   2540  O   TYR A 157      93.126 -10.523  56.377  1.00 20.00           O
ATOM   2541  HA  TYR A 157      94.897  -9.941  58.124  1.00 20.00           H
ATOM   2542  CB  TYR A 157      94.426 -11.894  59.041  1.00 20.00           C
ATOM   2543 1HB  TYR A 157      93.566 -12.330  59.548  1.00 20.00           H
ATOM   2544 2HB  TYR A 157      94.624 -12.508  58.163  1.00 20.00           H
ATOM   2545  CG  TYR A 157      95.637 -11.959  59.975  1.00 20.00           C
ATOM   2546  HD1 TYR A 157      96.976 -11.104  58.536  1.00 20.00           H
ATOM   2547  CD1 TYR A 157      96.867 -11.507  59.542  1.00 20.00           C
ATOM   2548  CD2 TYR A 157      95.498 -12.469  61.250  1.00 20.00           C
ATOM   2549  HD2 TYR A 157      94.526 -12.826  61.591  1.00 20.00           H
ATOM   2550  CE1 TYR A 157      98.006 -11.569  60.421  1.00 20.00           C
ATOM   2551  HE1 TYR A 157      98.983 -11.216  60.092  1.00 20.00           H
ATOM   2552  CE2 TYR A 157      96.637 -12.531  62.128  1.00 20.00           C
ATOM   2553  HE2 TYR A 157      96.542 -12.932  63.138  1.00 20.00           H
ATOM   2554  CZ  TYR A 157      97.835 -12.077  61.671  1.00 20.00           C
ATOM   2555  HH  TYR A 157      99.738 -11.868  62.007  1.00 20.00           H
ATOM   2556  OH  TYR A 157      98.911 -12.135  62.501  1.00 20.00           O
ATOM   2557  HN  TYR A 157      93.510 -10.331  60.587  1.00 20.00           H
ATOM   2558  N   VAL A 158      91.707 -10.659  58.133  1.00 20.00           N
ATOM   2559  CA  VAL A 158      90.519 -10.786  57.307  1.00 20.00           C
ATOM   2560  C   VAL A 158      90.224  -9.453  56.617  1.00 20.00           C
ATOM   2561  O   VAL A 158      89.718  -9.428  55.496  1.00 20.00           O
ATOM   2562  HA  VAL A 158      90.729 -11.533  56.541  1.00 20.00           H
ATOM   2563  CB  VAL A 158      89.346 -11.288  58.150  1.00 20.00           C
ATOM   2564  HB  VAL A 158      89.209 -10.595  58.981  1.00 20.00           H
ATOM   2565  CG1 VAL A 158      88.051 -11.305  57.335  1.00 20.00           C
ATOM   2566 1HG1 VAL A 158      87.263 -11.787  57.913  1.00 20.00           H
ATOM   2567 2HG1 VAL A 158      87.756 -10.282  57.100  1.00 20.00           H
ATOM   2568 3HG1 VAL A 158      88.212 -11.858  56.409  1.00 20.00           H
ATOM   2569  CG2 VAL A 158      89.643 -12.670  58.735  1.00 20.00           C
ATOM   2570 1HG2 VAL A 158      90.507 -12.606  59.397  1.00 20.00           H
ATOM   2571 2HG2 VAL A 158      88.779 -13.020  59.300  1.00 20.00           H
ATOM   2572 3HG2 VAL A 158      89.856 -13.369  57.927  1.00 20.00           H
ATOM   2573  HN  VAL A 158      91.538 -10.656  59.119  1.00 20.00           H
ATOM   2574  N   GLY A 159      90.552  -8.376  57.315  1.00 20.00           N
ATOM   2575  CA  GLY A 159      90.254  -7.043  56.821  1.00 20.00           C
ATOM   2576  C   GLY A 159      91.356  -6.485  55.918  1.00 20.00           C
ATOM   2577  O   GLY A 159      91.073  -5.932  54.856  1.00 20.00           O
ATOM   2578 1HA  GLY A 159      89.318  -7.060  56.262  1.00 20.00           H
ATOM   2579 2HA  GLY A 159      90.111  -6.363  57.661  1.00 20.00           H
ATOM   2580  HN  GLY A 159      91.014  -8.404  58.202  1.00 20.00           H
ATOM   2581  N   VAL A 160      92.589  -6.650  56.373  1.00 20.00           N
ATOM   2582  CA  VAL A 160      93.723  -6.042  55.697  1.00 20.00           C
ATOM   2583  C   VAL A 160      94.216  -6.989  54.601  1.00 20.00           C
ATOM   2584  O   VAL A 160      94.105  -6.683  53.415  1.00 20.00           O
ATOM   2585  HA  VAL A 160      93.375  -5.118  55.235  1.00 20.00           H
ATOM   2586  CB  VAL A 160      94.808  -5.684  56.715  1.00 20.00           C
ATOM   2587  HB  VAL A 160      95.094  -6.598  57.236  1.00 20.00           H
ATOM   2588  CG1 VAL A 160      96.052  -5.130  56.018  1.00 20.00           C
ATOM   2589 1HG1 VAL A 160      95.791  -4.222  55.475  1.00 20.00           H
ATOM   2590 2HG1 VAL A 160      96.814  -4.901  56.763  1.00 20.00           H
ATOM   2591 3HG1 VAL A 160      96.438  -5.873  55.320  1.00 20.00           H
ATOM   2592  CG2 VAL A 160      94.277  -4.696  57.756  1.00 20.00           C
ATOM   2593 1HG2 VAL A 160      93.435  -5.143  58.285  1.00 20.00           H
ATOM   2594 2HG2 VAL A 160      95.068  -4.459  58.468  1.00 20.00           H
ATOM   2595 3HG2 VAL A 160      93.951  -3.784  57.258  1.00 20.00           H
ATOM   2596  HN  VAL A 160      92.819  -7.186  57.185  1.00 20.00           H
ATOM   2597  N   TRP A 161      94.751  -8.120  55.037  1.00 20.00           N
ATOM   2598  CA  TRP A 161      95.706  -8.857  54.227  1.00 20.00           C
ATOM   2599  C   TRP A 161      95.038  -9.758  53.186  1.00 20.00           C
ATOM   2600  O   TRP A 161      95.427  -9.758  52.019  1.00 20.00           O
ATOM   2601  HA  TRP A 161      96.319  -8.132  53.692  1.00 20.00           H
ATOM   2602  CB  TRP A 161      96.652  -9.678  55.106  1.00 20.00           C
ATOM   2603 1HB  TRP A 161      96.062 -10.248  55.824  1.00 20.00           H
ATOM   2604 2HB  TRP A 161      97.178 -10.400  54.481  1.00 20.00           H
ATOM   2605  CG  TRP A 161      97.680  -8.839  55.867  1.00 20.00           C
ATOM   2606  CD1 TRP A 161      97.618  -8.407  57.134  1.00 20.00           C
ATOM   2607  HD1 TRP A 161      96.789  -8.611  57.812  1.00 20.00           H
ATOM   2608  CD2 TRP A 161      98.935  -8.344  55.353  1.00 20.00           C
ATOM   2609  NE1 TRP A 161      98.737  -7.673  57.474  1.00 20.00           N
ATOM   2610  HE1 TRP A 161      98.919  -7.249  58.360  1.00 20.00           H
ATOM   2611  CE2 TRP A 161      99.563  -7.633  56.356  1.00 20.00           C
ATOM   2612  HE3 TRP A 161      99.044  -9.047  53.275  1.00 20.00           H
ATOM   2613  CE3 TRP A 161      99.520  -8.491  54.083  1.00 20.00           C
ATOM   2614  HZ2 TRP A 161     101.283  -6.459  57.002  1.00 20.00           H
ATOM   2615  CZ2 TRP A 161     100.808  -7.015  56.193  1.00 20.00           C
ATOM   2616  HZ3 TRP A 161     101.262  -7.950  52.971  1.00 20.00           H
ATOM   2617  CZ3 TRP A 161     100.764  -7.867  53.937  1.00 20.00           C
ATOM   2618  HH2 TRP A 161     102.380  -6.690  54.742  1.00 20.00           H
ATOM   2619  CH2 TRP A 161     101.409  -7.148  54.936  1.00 20.00           C
ATOM   2620  HN  TRP A 161      94.542  -8.532  55.924  1.00 20.00           H
ATOM   2621  N   ILE A 162      94.043 -10.503  53.646  1.00 20.00           N
ATOM   2622  CA  ILE A 162      93.458 -11.555  52.831  1.00 20.00           C
ATOM   2623  C   ILE A 162      92.754 -10.956  51.612  1.00 20.00           C
ATOM   2624  O   ILE A 162      92.898 -11.459  50.499  1.00 20.00           O
ATOM   2625  HA  ILE A 162      94.274 -12.183  52.473  1.00 20.00           H
ATOM   2626  HB  ILE A 162      91.930 -11.796  54.308  1.00 20.00           H
ATOM   2627  CB  ILE A 162      92.543 -12.441  53.678  1.00 20.00           C
ATOM   2628  CG1 ILE A 162      93.358 -13.339  54.611  1.00 20.00           C
ATOM   2629 1HG1 ILE A 162      94.190 -12.774  55.030  1.00 20.00           H
ATOM   2630 2HG1 ILE A 162      92.737 -13.660  55.447  1.00 20.00           H
ATOM   2631  CG2 ILE A 162      91.589 -13.247  52.794  1.00 20.00           C
ATOM   2632 1HG2 ILE A 162      90.842 -12.581  52.364  1.00 20.00           H
ATOM   2633 2HG2 ILE A 162      92.154 -13.726  51.994  1.00 20.00           H
ATOM   2634 3HG2 ILE A 162      91.094 -14.010  53.395  1.00 20.00           H
ATOM   2635  CD1 ILE A 162      93.891 -14.564  53.864  1.00 20.00           C
ATOM   2636 1HD1 ILE A 162      94.627 -15.075  54.485  1.00 20.00           H
ATOM   2637 2HD1 ILE A 162      93.067 -15.242  53.644  1.00 20.00           H
ATOM   2638 3HD1 ILE A 162      94.359 -14.246  52.933  1.00 20.00           H
ATOM   2639  HN  ILE A 162      93.639 -10.397  54.554  1.00 20.00           H
ATOM   2640  N   PRO A 163      91.982  -9.877  51.798  1.00 20.00           N
ATOM   2641  CA  PRO A 163      91.457  -9.119  50.660  1.00 20.00           C
ATOM   2642  C   PRO A 163      92.555  -8.704  49.694  1.00 20.00           C
ATOM   2643  O   PRO A 163      92.436  -8.912  48.487  1.00 20.00           O
ATOM   2644  HA  PRO A 163      90.781  -9.742  50.075  1.00 20.00           H
ATOM   2645  CB  PRO A 163      90.783  -7.909  51.310  1.00 20.00           C
ATOM   2646 1HB  PRO A 163      91.466  -7.063  51.389  1.00 20.00           H
ATOM   2647 2HB  PRO A 163      89.923  -7.570  50.731  1.00 20.00           H
ATOM   2648  CG  PRO A 163      90.369  -8.429  52.681  1.00 20.00           C
ATOM   2649 1HG  PRO A 163      90.199  -7.617  53.388  1.00 20.00           H
ATOM   2650 2HG  PRO A 163      89.439  -8.996  52.635  1.00 20.00           H
ATOM   2651  CD  PRO A 163      91.549  -9.299  53.084  1.00 20.00           C
ATOM   2652 1HD  PRO A 163      92.343  -8.714  53.548  1.00 20.00           H
ATOM   2653 2HD  PRO A 163      91.260 -10.065  53.803  1.00 20.00           H
ATOM   2654  N   ALA A 164      93.605  -8.123  50.256  1.00 20.00           N
ATOM   2655  CA  ALA A 164      94.671  -7.559  49.445  1.00 20.00           C
ATOM   2656  C   ALA A 164      95.323  -8.658  48.603  1.00 20.00           C
ATOM   2657  O   ALA A 164      95.660  -8.437  47.441  1.00 20.00           O
ATOM   2658  HA  ALA A 164      94.226  -6.823  48.776  1.00 20.00           H
ATOM   2659  CB  ALA A 164      95.682  -6.853  50.350  1.00 20.00           C
ATOM   2660 1HB  ALA A 164      95.170  -6.103  50.953  1.00 20.00           H
ATOM   2661 2HB  ALA A 164      96.155  -7.584  51.006  1.00 20.00           H
ATOM   2662 3HB  ALA A 164      96.443  -6.369  49.738  1.00 20.00           H
ATOM   2663  HN  ALA A 164      93.733  -8.034  51.243  1.00 20.00           H
ATOM   2664  N   LEU A 165      95.480  -9.819  49.222  1.00 20.00           N
ATOM   2665  CA  LEU A 165      96.077 -10.955  48.541  1.00 20.00           C
ATOM   2666  C   LEU A 165      95.109 -11.531  47.506  1.00 20.00           C
ATOM   2667  O   LEU A 165      95.526 -11.953  46.428  1.00 20.00           O
ATOM   2668  HA  LEU A 165      96.958 -10.592  48.011  1.00 20.00           H
ATOM   2669  CB  LEU A 165      96.557 -11.996  49.555  1.00 20.00           C
ATOM   2670 1HB  LEU A 165      95.720 -12.255  50.203  1.00 20.00           H
ATOM   2671 2HB  LEU A 165      96.833 -12.901  49.014  1.00 20.00           H
ATOM   2672  CG  LEU A 165      97.738 -11.580  50.435  1.00 20.00           C
ATOM   2673  HG  LEU A 165      97.626 -10.524  50.680  1.00 20.00           H
ATOM   2674  CD1 LEU A 165      97.737 -12.354  51.755  1.00 20.00           C
ATOM   2675 1HD1 LEU A 165      97.787 -13.423  51.549  1.00 20.00           H
ATOM   2676 2HD1 LEU A 165      98.601 -12.058  52.350  1.00 20.00           H
ATOM   2677 3HD1 LEU A 165      96.823 -12.132  52.305  1.00 20.00           H
ATOM   2678  CD2 LEU A 165      99.062 -11.732  49.682  1.00 20.00           C
ATOM   2679 1HD2 LEU A 165      99.880 -11.389  50.315  1.00 20.00           H
ATOM   2680 2HD2 LEU A 165      99.216 -12.780  49.425  1.00 20.00           H
ATOM   2681 3HD2 LEU A 165      99.032 -11.135  48.771  1.00 20.00           H
ATOM   2682  HN  LEU A 165      95.207  -9.989  50.169  1.00 20.00           H
ATOM   2683  N   LEU A 166      93.835 -11.531  47.869  1.00 20.00           N
ATOM   2684  CA  LEU A 166      92.807 -12.067  46.994  1.00 20.00           C
ATOM   2685  C   LEU A 166      92.728 -11.243  45.708  1.00 20.00           C
ATOM   2686  O   LEU A 166      92.487 -11.787  44.631  1.00 20.00           O
ATOM   2687  HA  LEU A 166      93.101 -13.082  46.728  1.00 20.00           H
ATOM   2688  CB  LEU A 166      91.470 -12.162  47.733  1.00 20.00           C
ATOM   2689 1HB  LEU A 166      91.598 -12.823  48.590  1.00 20.00           H
ATOM   2690 2HB  LEU A 166      91.223 -11.175  48.124  1.00 20.00           H
ATOM   2691  CG  LEU A 166      90.283 -12.665  46.909  1.00 20.00           C
ATOM   2692  HG  LEU A 166      90.203 -12.049  46.014  1.00 20.00           H
ATOM   2693  CD1 LEU A 166      90.508 -14.106  46.447  1.00 20.00           C
ATOM   2694 1HD1 LEU A 166      91.331 -14.134  45.733  1.00 20.00           H
ATOM   2695 2HD1 LEU A 166      90.751 -14.730  47.307  1.00 20.00           H
ATOM   2696 3HD1 LEU A 166      89.602 -14.481  45.971  1.00 20.00           H
ATOM   2697  CD2 LEU A 166      88.973 -12.510  47.684  1.00 20.00           C
ATOM   2698 1HD2 LEU A 166      88.144 -12.864  47.072  1.00 20.00           H
ATOM   2699 2HD2 LEU A 166      89.023 -13.095  48.603  1.00 20.00           H
ATOM   2700 3HD2 LEU A 166      88.819 -11.459  47.931  1.00 20.00           H
ATOM   2701  HN  LEU A 166      93.503 -11.174  48.742  1.00 20.00           H
ATOM   2702  N   LEU A 167      92.935  -9.943  45.862  1.00 20.00           N
ATOM   2703  CA  LEU A 167      92.788  -9.024  44.746  1.00 20.00           C
ATOM   2704  C   LEU A 167      94.137  -8.758  44.075  1.00 20.00           C
ATOM   2705  O   LEU A 167      94.479  -7.610  43.795  1.00 20.00           O
ATOM   2706  HA  LEU A 167      92.141  -9.503  44.011  1.00 20.00           H
ATOM   2707  CB  LEU A 167      92.087  -7.741  45.198  1.00 20.00           C
ATOM   2708 1HB  LEU A 167      92.718  -7.247  45.937  1.00 20.00           H
ATOM   2709 2HB  LEU A 167      92.014  -7.070  44.342  1.00 20.00           H
ATOM   2710  CG  LEU A 167      90.690  -7.914  45.795  1.00 20.00           C
ATOM   2711  HG  LEU A 167      90.733  -8.709  46.540  1.00 20.00           H
ATOM   2712  CD1 LEU A 167      90.240  -6.642  46.517  1.00 20.00           C
ATOM   2713 1HD1 LEU A 167      90.932  -6.422  47.329  1.00 20.00           H
ATOM   2714 2HD1 LEU A 167      90.229  -5.810  45.813  1.00 20.00           H
ATOM   2715 3HD1 LEU A 167      89.239  -6.789  46.922  1.00 20.00           H
ATOM   2716  CD2 LEU A 167      89.687  -8.352  44.726  1.00 20.00           C
ATOM   2717 1HD2 LEU A 167      89.753  -7.681  43.870  1.00 20.00           H
ATOM   2718 2HD2 LEU A 167      89.915  -9.369  44.408  1.00 20.00           H
ATOM   2719 3HD2 LEU A 167      88.678  -8.317  45.138  1.00 20.00           H
ATOM   2720  HN  LEU A 167      93.199  -9.518  46.728  1.00 20.00           H
ATOM   2721  N   THR A 168      94.867  -9.838  43.837  1.00 20.00           N
ATOM   2722  CA  THR A 168      95.991  -9.793  42.918  1.00 20.00           C
ATOM   2723  C   THR A 168      95.774 -10.582  41.625  1.00 20.00           C
ATOM   2724  O   THR A 168      96.698 -10.745  40.830  1.00 20.00           O
ATOM   2725  HA  THR A 168      96.137  -8.760  42.603  1.00 20.00           H
ATOM   2726  HB  THR A 168      98.125 -10.179  43.048  1.00 20.00           H
ATOM   2727  CB  THR A 168      97.233 -10.280  43.667  1.00 20.00           C
ATOM   2728  OG1 THR A 168      96.904 -11.610  44.058  1.00 20.00           O
ATOM   2729  HG1 THR A 168      97.728 -12.094  44.354  1.00 20.00           H
ATOM   2730  CG2 THR A 168      97.445  -9.544  44.991  1.00 20.00           C
ATOM   2731 1HG2 THR A 168      98.341  -9.926  45.480  1.00 20.00           H
ATOM   2732 2HG2 THR A 168      96.582  -9.705  45.638  1.00 20.00           H
ATOM   2733 3HG2 THR A 168      97.562  -8.478  44.799  1.00 20.00           H
ATOM   2734  HN  THR A 168      94.701 -10.729  44.259  1.00 20.00           H
ATOM   2735  N   ILE A 169      94.546 -11.049  41.454  1.00 20.00           N
ATOM   2736  CA  ILE A 169      94.210 -11.865  40.299  1.00 20.00           C
ATOM   2737  C   ILE A 169      94.385 -11.061  39.010  1.00 20.00           C
ATOM   2738  O   ILE A 169      94.893 -11.579  38.016  1.00 20.00           O
ATOM   2739  HA  ILE A 169      94.910 -12.700  40.274  1.00 20.00           H
ATOM   2740  HB  ILE A 169      92.123 -11.650  40.716  1.00 20.00           H
ATOM   2741  CB  ILE A 169      92.807 -12.456  40.451  1.00 20.00           C
ATOM   2742  CG1 ILE A 169      92.763 -13.478  41.589  1.00 20.00           C
ATOM   2743 1HG1 ILE A 169      93.113 -14.445  41.228  1.00 20.00           H
ATOM   2744 2HG1 ILE A 169      93.440 -13.171  42.385  1.00 20.00           H
ATOM   2745  CG2 ILE A 169      92.315 -13.049  39.129  1.00 20.00           C
ATOM   2746 1HG2 ILE A 169      92.163 -12.248  38.406  1.00 20.00           H
ATOM   2747 2HG2 ILE A 169      93.059 -13.748  38.746  1.00 20.00           H
ATOM   2748 3HG2 ILE A 169      91.374 -13.574  39.294  1.00 20.00           H
ATOM   2749  CD1 ILE A 169      91.344 -13.619  42.145  1.00 20.00           C
ATOM   2750 1HD1 ILE A 169      91.353 -14.302  42.995  1.00 20.00           H
ATOM   2751 2HD1 ILE A 169      90.982 -12.643  42.468  1.00 20.00           H
ATOM   2752 3HD1 ILE A 169      90.687 -14.013  41.369  1.00 20.00           H
ATOM   2753  HN  ILE A 169      93.790 -10.880  42.086  1.00 20.00           H
ATOM   2754  N   PRO A 170      93.971  -9.787  39.001  1.00 20.00           N
ATOM   2755  CA  PRO A 170      94.167  -8.938  37.824  1.00 20.00           C
ATOM   2756  C   PRO A 170      95.623  -8.944  37.387  1.00 20.00           C
ATOM   2757  O   PRO A 170      95.920  -9.131  36.208  1.00 20.00           O
ATOM   2758  HA  PRO A 170      93.601  -9.332  36.979  1.00 20.00           H
ATOM   2759  CB  PRO A 170      93.705  -7.556  38.292  1.00 20.00           C
ATOM   2760 1HB  PRO A 170      94.534  -6.970  38.690  1.00 20.00           H
ATOM   2761 2HB  PRO A 170      93.271  -6.980  37.475  1.00 20.00           H
ATOM   2762  CG  PRO A 170      92.673  -7.875  39.368  1.00 20.00           C
ATOM   2763 1HG  PRO A 170      92.510  -7.029  40.035  1.00 20.00           H
ATOM   2764 2HG  PRO A 170      91.702  -8.117  38.937  1.00 20.00           H
ATOM   2765  CD  PRO A 170      93.291  -9.062  40.089  1.00 20.00           C
ATOM   2766 1HD  PRO A 170      93.994  -8.746  40.860  1.00 20.00           H
ATOM   2767 2HD  PRO A 170      92.535  -9.673  40.583  1.00 20.00           H
ATOM   2768  N   ASP A 171      96.500  -8.738  38.358  1.00 20.00           N
ATOM   2769  CA  ASP A 171      97.923  -8.654  38.076  1.00 20.00           C
ATOM   2770  C   ASP A 171      98.418 -10.005  37.556  1.00 20.00           C
ATOM   2771  O   ASP A 171      99.094 -10.070  36.531  1.00 20.00           O
ATOM   2772  HA  ASP A 171      98.021  -7.861  37.335  1.00 20.00           H
ATOM   2773  CB  ASP A 171      98.716  -8.315  39.340  1.00 20.00           C
ATOM   2774 1HB  ASP A 171      98.664  -9.149  40.041  1.00 20.00           H
ATOM   2775 2HB  ASP A 171      99.767  -8.175  39.088  1.00 20.00           H
ATOM   2776  CG  ASP A 171      98.172  -7.049  40.006  1.00 20.00           C
ATOM   2777  OD1 ASP A 171      98.922  -6.049  40.019  1.00 20.00           O
ATOM   2778  OD2 ASP A 171      97.020  -7.111  40.486  1.00 20.00           O
ATOM   2779  HN  ASP A 171      96.253  -8.630  39.321  1.00 20.00           H
ATOM   2780  N   PHE A 172      98.061 -11.051  38.287  1.00 20.00           N
ATOM   2781  CA  PHE A 172      98.554 -12.383  37.979  1.00 20.00           C
ATOM   2782  C   PHE A 172      98.272 -12.781  36.529  1.00 20.00           C
ATOM   2783  O   PHE A 172      99.073 -13.475  35.906  1.00 20.00           O
ATOM   2784  HA  PHE A 172      99.633 -12.373  38.138  1.00 20.00           H
ATOM   2785  CB  PHE A 172      97.818 -13.357  38.901  1.00 20.00           C
ATOM   2786 1HB  PHE A 172      98.007 -13.074  39.937  1.00 20.00           H
ATOM   2787 2HB  PHE A 172      96.746 -13.259  38.735  1.00 20.00           H
ATOM   2788  CG  PHE A 172      98.219 -14.821  38.707  1.00 20.00           C
ATOM   2789  HD1 PHE A 172     100.087 -14.582  39.695  1.00 20.00           H
ATOM   2790  CD1 PHE A 172      99.414 -15.267  39.178  1.00 20.00           C
ATOM   2791  HD2 PHE A 172      96.422 -15.318  37.685  1.00 20.00           H
ATOM   2792  CD2 PHE A 172      97.380 -15.675  38.063  1.00 20.00           C
ATOM   2793  CE1 PHE A 172      99.786 -16.625  38.998  1.00 20.00           C
ATOM   2794  HE1 PHE A 172     100.744 -16.983  39.376  1.00 20.00           H
ATOM   2795  CE2 PHE A 172      97.752 -17.034  37.883  1.00 20.00           C
ATOM   2796  HE2 PHE A 172      97.079 -17.719  37.367  1.00 20.00           H
ATOM   2797  CZ  PHE A 172      98.947 -17.480  38.354  1.00 20.00           C
ATOM   2798  HZ  PHE A 172      99.232 -18.523  38.216  1.00 20.00           H
ATOM   2799  HN  PHE A 172      97.448 -11.000  39.075  1.00 20.00           H
ATOM   2800  N   ILE A 173      97.131 -12.324  36.035  1.00 20.00           N
ATOM   2801  CA  ILE A 173      96.742 -12.608  34.664  1.00 20.00           C
ATOM   2802  C   ILE A 173      97.423 -11.594  33.743  1.00 20.00           C
ATOM   2803  O   ILE A 173      98.281 -11.958  32.940  1.00 20.00           O
ATOM   2804  HA  ILE A 173      97.109 -13.605  34.420  1.00 20.00           H
ATOM   2805  HB  ILE A 173      94.825 -11.684  34.874  1.00 20.00           H
ATOM   2806  CB  ILE A 173      95.218 -12.643  34.536  1.00 20.00           C
ATOM   2807  CG1 ILE A 173      94.616 -13.722  35.438  1.00 20.00           C
ATOM   2808 1HG1 ILE A 173      94.873 -14.709  35.053  1.00 20.00           H
ATOM   2809 2HG1 ILE A 173      95.047 -13.648  36.437  1.00 20.00           H
ATOM   2810  CG2 ILE A 173      94.794 -12.815  33.075  1.00 20.00           C
ATOM   2811 1HG2 ILE A 173      93.712 -12.715  32.997  1.00 20.00           H
ATOM   2812 2HG2 ILE A 173      95.275 -12.051  32.465  1.00 20.00           H
ATOM   2813 3HG2 ILE A 173      95.094 -13.803  32.724  1.00 20.00           H
ATOM   2814  CD1 ILE A 173      93.095 -13.582  35.521  1.00 20.00           C
ATOM   2815 1HD1 ILE A 173      92.711 -14.237  36.303  1.00 20.00           H
ATOM   2816 2HD1 ILE A 173      92.837 -12.549  35.754  1.00 20.00           H
ATOM   2817 3HD1 ILE A 173      92.652 -13.859  34.565  1.00 20.00           H
ATOM   2818  HN  ILE A 173      96.479 -11.770  36.553  1.00 20.00           H
ATOM   2819  N   PHE A 174      97.015 -10.342  33.889  1.00 20.00           N
ATOM   2820  CA  PHE A 174      97.181  -9.371  32.821  1.00 20.00           C
ATOM   2821  C   PHE A 174      98.590  -8.781  32.730  1.00 20.00           C
ATOM   2822  O   PHE A 174      99.029  -8.376  31.654  1.00 20.00           O
ATOM   2823  HA  PHE A 174      96.971  -9.884  31.883  1.00 20.00           H
ATOM   2824  CB  PHE A 174      96.216  -8.220  33.109  1.00 20.00           C
ATOM   2825 1HB  PHE A 174      96.490  -7.758  34.058  1.00 20.00           H
ATOM   2826 2HB  PHE A 174      96.334  -7.459  32.338  1.00 20.00           H
ATOM   2827  CG  PHE A 174      94.746  -8.641  33.169  1.00 20.00           C
ATOM   2828  HD1 PHE A 174      94.856  -9.774  31.374  1.00 20.00           H
ATOM   2829  CD1 PHE A 174      94.226  -9.436  32.196  1.00 20.00           C
ATOM   2830  HD2 PHE A 174      94.376  -7.582  34.976  1.00 20.00           H
ATOM   2831  CD2 PHE A 174      93.959  -8.220  34.196  1.00 20.00           C
ATOM   2832  CE1 PHE A 174      92.862  -9.827  32.252  1.00 20.00           C
ATOM   2833  HE1 PHE A 174      92.445 -10.464  31.472  1.00 20.00           H
ATOM   2834  CE2 PHE A 174      92.595  -8.610  34.252  1.00 20.00           C
ATOM   2835  HE2 PHE A 174      91.965  -8.273  35.074  1.00 20.00           H
ATOM   2836  CZ  PHE A 174      92.075  -9.406  33.279  1.00 20.00           C
ATOM   2837  HZ  PHE A 174      91.028  -9.705  33.322  1.00 20.00           H
ATOM   2838  HN  PHE A 174      96.579  -9.990  34.717  1.00 20.00           H
ATOM   2839  N   ALA A 175      99.260  -8.750  33.873  1.00 20.00           N
ATOM   2840  CA  ALA A 175     100.593  -8.178  33.943  1.00 20.00           C
ATOM   2841  C   ALA A 175     101.550  -9.094  33.177  1.00 20.00           C
ATOM   2842  O   ALA A 175     101.695 -10.268  33.514  1.00 20.00           O
ATOM   2843  HA  ALA A 175     100.561  -7.201  33.461  1.00 20.00           H
ATOM   2844  CB  ALA A 175     100.992  -7.992  35.409  1.00 20.00           C
ATOM   2845 1HB  ALA A 175     101.161  -8.967  35.866  1.00 20.00           H
ATOM   2846 2HB  ALA A 175     101.907  -7.402  35.464  1.00 20.00           H
ATOM   2847 3HB  ALA A 175     100.193  -7.475  35.940  1.00 20.00           H
ATOM   2848  HN  ALA A 175      98.906  -9.107  34.737  1.00 20.00           H
ATOM   2849  N   ASN A 176     102.178  -8.522  32.160  1.00 20.00           N
ATOM   2850  CA  ASN A 176     103.191  -9.240  31.406  1.00 20.00           C
ATOM   2851  C   ASN A 176     104.090  -8.223  30.701  1.00 20.00           C
ATOM   2852  O   ASN A 176     103.657  -7.114  30.394  1.00 20.00           O
ATOM   2853  HA  ASN A 176     103.728  -9.837  32.144  1.00 20.00           H
ATOM   2854  CB  ASN A 176     102.554 -10.138  30.343  1.00 20.00           C
ATOM   2855 1HB  ASN A 176     103.305 -10.814  29.935  1.00 20.00           H
ATOM   2856 2HB  ASN A 176     101.782 -10.757  30.800  1.00 20.00           H
ATOM   2857  CG  ASN A 176     101.944  -9.303  29.215  1.00 20.00           C
ATOM   2858  OD1 ASN A 176     102.529  -9.115  28.161  1.00 20.00           O
ATOM   2859  ND2 ASN A 176     100.739  -8.815  29.495  1.00 20.00           N
ATOM   2860 1HD2 ASN A 176     100.314  -9.007  30.379  1.00 20.00           H
ATOM   2861 2HD2 ASN A 176     100.257  -8.256  28.820  1.00 20.00           H
ATOM   2862  HN  ASN A 176     102.005  -7.587  31.850  1.00 20.00           H
ATOM   2863  N   VAL A 177     105.327  -8.637  30.465  1.00 20.00           N
ATOM   2864  CA  VAL A 177     106.265  -7.809  29.726  1.00 20.00           C
ATOM   2865  C   VAL A 177     105.744  -7.655  28.295  1.00 20.00           C
ATOM   2866  O   VAL A 177     105.225  -8.606  27.714  1.00 20.00           O
ATOM   2867  HA  VAL A 177     106.290  -6.831  30.206  1.00 20.00           H
ATOM   2868  CB  VAL A 177     107.669  -8.412  29.804  1.00 20.00           C
ATOM   2869  HB  VAL A 177     107.869  -8.660  30.846  1.00 20.00           H
ATOM   2870  CG1 VAL A 177     107.757  -9.703  28.987  1.00 20.00           C
ATOM   2871 1HG1 VAL A 177     107.681  -9.467  27.926  1.00 20.00           H
ATOM   2872 2HG1 VAL A 177     108.712 -10.192  29.183  1.00 20.00           H
ATOM   2873 3HG1 VAL A 177     106.943 -10.369  29.272  1.00 20.00           H
ATOM   2874  CG2 VAL A 177     108.725  -7.402  29.350  1.00 20.00           C
ATOM   2875 1HG2 VAL A 177     108.643  -6.496  29.950  1.00 20.00           H
ATOM   2876 2HG2 VAL A 177     109.718  -7.833  29.477  1.00 20.00           H
ATOM   2877 3HG2 VAL A 177     108.566  -7.158  28.300  1.00 20.00           H
ATOM   2878  HN  VAL A 177     105.689  -9.518  30.769  1.00 20.00           H
ATOM   2879  N   SER A 178     105.901  -6.449  27.769  1.00 20.00           N
ATOM   2880  CA  SER A 178     105.377  -6.134  26.451  1.00 20.00           C
ATOM   2881  C   SER A 178     106.094  -4.935  25.827  1.00 20.00           C
ATOM   2882  O   SER A 178     106.512  -4.020  26.534  1.00 20.00           O
ATOM   2883  HA  SER A 178     105.556  -7.024  25.849  1.00 20.00           H
ATOM   2884  CB  SER A 178     103.875  -5.851  26.509  1.00 20.00           C
ATOM   2885 1HB  SER A 178     103.353  -6.737  26.872  1.00 20.00           H
ATOM   2886 2HB  SER A 178     103.683  -5.053  27.226  1.00 20.00           H
ATOM   2887  OG  SER A 178     103.352  -5.481  25.236  1.00 20.00           O
ATOM   2888  HG  SER A 178     102.369  -5.310  25.307  1.00 20.00           H
ATOM   2889  HN  SER A 178     106.376  -5.697  28.226  1.00 20.00           H
ATOM   2890  N   GLU A 179     106.214  -4.979  24.508  1.00 20.00           N
ATOM   2891  CA  GLU A 179     106.828  -3.885  23.775  1.00 20.00           C
ATOM   2892  C   GLU A 179     105.830  -2.728  23.702  1.00 20.00           C
ATOM   2893  O   GLU A 179     104.632  -2.946  23.524  1.00 20.00           O
ATOM   2894  HA  GLU A 179     107.703  -3.600  24.360  1.00 20.00           H
ATOM   2895  CB  GLU A 179     107.280  -4.340  22.386  1.00 20.00           C
ATOM   2896 1HB  GLU A 179     107.880  -5.246  22.474  1.00 20.00           H
ATOM   2897 2HB  GLU A 179     106.411  -4.460  21.738  1.00 20.00           H
ATOM   2898  CG  GLU A 179     108.168  -3.284  21.725  1.00 20.00           C
ATOM   2899 1HG  GLU A 179     107.610  -2.355  21.609  1.00 20.00           H
ATOM   2900 2HG  GLU A 179     109.021  -3.066  22.369  1.00 20.00           H
ATOM   2901  CD  GLU A 179     108.663  -3.762  20.358  1.00 20.00           C
ATOM   2902  OE1 GLU A 179     109.664  -4.511  20.347  1.00 20.00           O
ATOM   2903  OE2 GLU A 179     108.029  -3.368  19.356  1.00 20.00           O
ATOM   2904  HN  GLU A 179     105.901  -5.742  23.943  1.00 20.00           H
ATOM   2905  N   ALA A 180     106.359  -1.521  23.842  1.00 20.00           N
ATOM   2906  CA  ALA A 180     105.560  -0.325  23.640  1.00 20.00           C
ATOM   2907  C   ALA A 180     106.426   0.733  22.953  1.00 20.00           C
ATOM   2908  O   ALA A 180     106.856   1.696  23.587  1.00 20.00           O
ATOM   2909  HA  ALA A 180     104.728  -0.588  22.987  1.00 20.00           H
ATOM   2910  CB  ALA A 180     105.002   0.149  24.983  1.00 20.00           C
ATOM   2911 1HB  ALA A 180     104.361  -0.625  25.404  1.00 20.00           H
ATOM   2912 2HB  ALA A 180     105.826   0.350  25.668  1.00 20.00           H
ATOM   2913 3HB  ALA A 180     104.422   1.060  24.835  1.00 20.00           H
ATOM   2914  HN  ALA A 180     107.314  -1.355  24.088  1.00 20.00           H
ATOM   2915  N   ASP A 181     106.656   0.519  21.666  1.00 20.00           N
ATOM   2916  CA  ASP A 181     107.241   1.552  20.828  1.00 20.00           C
ATOM   2917  C   ASP A 181     108.551   2.048  21.443  1.00 20.00           C
ATOM   2918  O   ASP A 181     109.608   1.461  21.218  1.00 20.00           O
ATOM   2919  HA  ASP A 181     107.396   1.080  19.858  1.00 20.00           H
ATOM   2920  CB  ASP A 181     106.305   2.755  20.702  1.00 20.00           C
ATOM   2921 1HB  ASP A 181     105.857   2.976  21.672  1.00 20.00           H
ATOM   2922 2HB  ASP A 181     106.875   3.636  20.407  1.00 20.00           H
ATOM   2923  CG  ASP A 181     105.203   2.487  19.675  1.00 20.00           C
ATOM   2924  OD1 ASP A 181     104.032   2.764  20.014  1.00 20.00           O
ATOM   2925  OD2 ASP A 181     105.556   2.012  18.575  1.00 20.00           O
ATOM   2926  HN  ASP A 181     106.450  -0.339  21.196  1.00 20.00           H
ATOM   2927  N   ASP A 182     108.438   3.124  22.209  1.00 20.00           N
ATOM   2928  CA  ASP A 182     109.615   3.797  22.731  1.00 20.00           C
ATOM   2929  C   ASP A 182     110.467   2.824  23.548  1.00 20.00           C
ATOM   2930  O   ASP A 182     111.694   2.847  23.465  1.00 20.00           O
ATOM   2931  HA  ASP A 182     110.146   4.168  21.855  1.00 20.00           H
ATOM   2932  CB  ASP A 182     109.224   4.951  23.656  1.00 20.00           C
ATOM   2933 1HB  ASP A 182     108.691   5.713  23.087  1.00 20.00           H
ATOM   2934 2HB  ASP A 182     108.540   4.591  24.424  1.00 20.00           H
ATOM   2935  CG  ASP A 182     110.459   5.569  24.314  1.00 20.00           C
ATOM   2936  OD1 ASP A 182     110.627   5.341  25.532  1.00 20.00           O
ATOM   2937  OD2 ASP A 182     111.208   6.255  23.585  1.00 20.00           O
ATOM   2938  HN  ASP A 182     107.565   3.534  22.471  1.00 20.00           H
ATOM   2939  N   ARG A 183     109.783   1.991  24.319  1.00 20.00           N
ATOM   2940  CA  ARG A 183     110.457   1.142  25.286  1.00 20.00           C
ATOM   2941  C   ARG A 183     109.629  -0.097  25.633  1.00 20.00           C
ATOM   2942  O   ARG A 183     108.435  -0.151  25.343  1.00 20.00           O
ATOM   2943  HA  ARG A 183     111.389   0.852  24.801  1.00 20.00           H
ATOM   2944  CB  ARG A 183     110.748   1.904  26.580  1.00 20.00           C
ATOM   2945 1HB  ARG A 183     111.153   1.221  27.326  1.00 20.00           H
ATOM   2946 2HB  ARG A 183     111.508   2.663  26.397  1.00 20.00           H
ATOM   2947  CG  ARG A 183     109.480   2.566  27.123  1.00 20.00           C
ATOM   2948 1HG  ARG A 183     109.069   3.243  26.374  1.00 20.00           H
ATOM   2949 2HG  ARG A 183     108.722   1.807  27.317  1.00 20.00           H
ATOM   2950  CD  ARG A 183     109.773   3.340  28.410  1.00 20.00           C
ATOM   2951 1HD  ARG A 183     108.839   3.622  28.896  1.00 20.00           H
ATOM   2952 2HD  ARG A 183     110.318   2.706  29.109  1.00 20.00           H
ATOM   2953  HE  ARG A 183     110.709   4.787  27.141  1.00 20.00           H
ATOM   2954  NE  ARG A 183     110.567   4.551  28.102  1.00 20.00           N
ATOM   2955  CZ  ARG A 183     111.106   5.352  29.032  1.00 20.00           C
ATOM   2956  NH1 ARG A 183     110.947   5.085  30.335  1.00 20.00           N
ATOM   2957 1HH1 ARG A 183     110.423   4.283  30.621  1.00 20.00           H
ATOM   2958 2HH1 ARG A 183     111.353   5.687  31.022  1.00 20.00           H
ATOM   2959  NH2 ARG A 183     111.807   6.424  28.638  1.00 20.00           N
ATOM   2960 1HH2 ARG A 183     112.216   7.032  29.319  1.00 20.00           H
ATOM   2961 2HH2 ARG A 183     111.921   6.617  27.663  1.00 20.00           H
ATOM   2962  HN  ARG A 183     108.788   1.892  24.290  1.00 20.00           H
ATOM   2963  N   TYR A 184     110.295  -1.062  26.250  1.00 20.00           N
ATOM   2964  CA  TYR A 184     109.618  -2.261  26.714  1.00 20.00           C
ATOM   2965  C   TYR A 184     109.176  -2.058  28.165  1.00 20.00           C
ATOM   2966  O   TYR A 184     109.968  -1.637  29.006  1.00 20.00           O
ATOM   2967  HA  TYR A 184     108.748  -2.422  26.079  1.00 20.00           H
ATOM   2968  CB  TYR A 184     110.654  -3.385  26.641  1.00 20.00           C
ATOM   2969 1HB  TYR A 184     111.550  -3.075  27.178  1.00 20.00           H
ATOM   2970 2HB  TYR A 184     110.260  -4.261  27.155  1.00 20.00           H
ATOM   2971  CG  TYR A 184     111.043  -3.779  25.215  1.00 20.00           C
ATOM   2972  HD1 TYR A 184     112.606  -2.318  25.081  1.00 20.00           H
ATOM   2973  CD1 TYR A 184     112.071  -3.120  24.572  1.00 20.00           C
ATOM   2974  CD2 TYR A 184     110.366  -4.795  24.571  1.00 20.00           C
ATOM   2975  HD2 TYR A 184     109.554  -5.316  25.078  1.00 20.00           H
ATOM   2976  CE1 TYR A 184     112.438  -3.492  23.230  1.00 20.00           C
ATOM   2977  HE1 TYR A 184     113.248  -2.979  22.711  1.00 20.00           H
ATOM   2978  CE2 TYR A 184     110.732  -5.167  23.229  1.00 20.00           C
ATOM   2979  HE2 TYR A 184     110.206  -5.967  22.709  1.00 20.00           H
ATOM   2980  CZ  TYR A 184     111.750  -4.497  22.625  1.00 20.00           C
ATOM   2981  HH  TYR A 184     111.275  -5.014  20.812  1.00 20.00           H
ATOM   2982  OH  TYR A 184     112.096  -4.848  21.357  1.00 20.00           O
ATOM   2983  HN  TYR A 184     111.278  -1.033  26.434  1.00 20.00           H
ATOM   2984  N   ILE A 185     107.911  -2.366  28.413  1.00 20.00           N
ATOM   2985  CA  ILE A 185     107.305  -2.063  29.698  1.00 20.00           C
ATOM   2986  C   ILE A 185     106.676  -3.342  30.254  1.00 20.00           C
ATOM   2987  O   ILE A 185     106.670  -4.376  29.587  1.00 20.00           O
ATOM   2988  HA  ILE A 185     108.103  -1.745  30.369  1.00 20.00           H
ATOM   2989  HB  ILE A 185     105.945  -0.656  30.560  1.00 20.00           H
ATOM   2990  CB  ILE A 185     106.329  -0.892  29.568  1.00 20.00           C
ATOM   2991  CG1 ILE A 185     105.129  -1.272  28.698  1.00 20.00           C
ATOM   2992 1HG1 ILE A 185     105.454  -1.416  27.667  1.00 20.00           H
ATOM   2993 2HG1 ILE A 185     104.716  -2.222  29.037  1.00 20.00           H
ATOM   2994  CG2 ILE A 185     107.040   0.359  29.049  1.00 20.00           C
ATOM   2995 1HG2 ILE A 185     106.406   1.231  29.211  1.00 20.00           H
ATOM   2996 2HG2 ILE A 185     107.981   0.490  29.583  1.00 20.00           H
ATOM   2997 3HG2 ILE A 185     107.240   0.248  27.983  1.00 20.00           H
ATOM   2998  CD1 ILE A 185     104.048  -0.191  28.752  1.00 20.00           C
ATOM   2999 1HD1 ILE A 185     103.145  -0.556  28.263  1.00 20.00           H
ATOM   3000 2HD1 ILE A 185     103.826   0.048  29.792  1.00 20.00           H
ATOM   3001 3HD1 ILE A 185     104.403   0.704  28.241  1.00 20.00           H
ATOM   3002  HN  ILE A 185     107.305  -2.813  27.755  1.00 20.00           H
ATOM   3003  N   CYS A 186     106.161  -3.230  31.470  1.00 20.00           N
ATOM   3004  CA  CYS A 186     105.223  -4.216  31.979  1.00 20.00           C
ATOM   3005  C   CYS A 186     103.991  -3.487  32.520  1.00 20.00           C
ATOM   3006  O   CYS A 186     104.117  -2.524  33.275  1.00 20.00           O
ATOM   3007  HA  CYS A 186     104.952  -4.854  31.138  1.00 20.00           H
ATOM   3008  CB  CYS A 186     105.863  -5.110  33.042  1.00 20.00           C
ATOM   3009 1HB  CYS A 186     106.651  -5.715  32.594  1.00 20.00           H
ATOM   3010 2HB  CYS A 186     106.332  -4.496  33.811  1.00 20.00           H
ATOM   3011  SG  CYS A 186     104.596  -6.193  33.796  1.00 20.00           S
ATOM   3012  HN  CYS A 186     106.374  -2.484  32.101  1.00 20.00           H
ATOM   3013  N   ASP A 187     102.828  -3.975  32.113  1.00 20.00           N
ATOM   3014  CA  ASP A 187     101.578  -3.332  32.479  1.00 20.00           C
ATOM   3015  C   ASP A 187     100.461  -4.373  32.375  1.00 20.00           C
ATOM   3016  O   ASP A 187     100.559  -5.318  31.594  1.00 20.00           O
ATOM   3017  HA  ASP A 187     101.729  -2.968  33.495  1.00 20.00           H
ATOM   3018  CB  ASP A 187     101.256  -2.174  31.532  1.00 20.00           C
ATOM   3019 1HB  ASP A 187     102.033  -1.413  31.605  1.00 20.00           H
ATOM   3020 2HB  ASP A 187     101.256  -2.531  30.502  1.00 20.00           H
ATOM   3021  CG  ASP A 187      99.897  -1.555  31.864  1.00 20.00           C
ATOM   3022  OD1 ASP A 187      98.925  -1.913  31.164  1.00 20.00           O
ATOM   3023  OD2 ASP A 187      99.860  -0.739  32.810  1.00 20.00           O
ATOM   3024  HN  ASP A 187     102.733  -4.792  31.545  1.00 20.00           H
ATOM   3025  N   ARG A 188      99.425  -4.164  33.175  1.00 20.00           N
ATOM   3026  CA  ARG A 188      98.248  -5.014  33.112  1.00 20.00           C
ATOM   3027  C   ARG A 188      97.513  -4.825  31.783  1.00 20.00           C
ATOM   3028  O   ARG A 188      96.797  -3.841  31.601  1.00 20.00           O
ATOM   3029  HA  ARG A 188      98.633  -6.030  33.202  1.00 20.00           H
ATOM   3030  CB  ARG A 188      97.286  -4.707  34.261  1.00 20.00           C
ATOM   3031 1HB  ARG A 188      97.153  -3.629  34.351  1.00 20.00           H
ATOM   3032 2HB  ARG A 188      96.306  -5.131  34.042  1.00 20.00           H
ATOM   3033  CG  ARG A 188      97.810  -5.276  35.581  1.00 20.00           C
ATOM   3034 1HG  ARG A 188      98.006  -6.342  35.470  1.00 20.00           H
ATOM   3035 2HG  ARG A 188      98.758  -4.801  35.834  1.00 20.00           H
ATOM   3036  CD  ARG A 188      96.803  -5.052  36.712  1.00 20.00           C
ATOM   3037 1HD  ARG A 188      95.813  -5.384  36.400  1.00 20.00           H
ATOM   3038 2HD  ARG A 188      97.081  -5.649  37.580  1.00 20.00           H
ATOM   3039  HE  ARG A 188      96.028  -3.058  36.696  1.00 20.00           H
ATOM   3040  NE  ARG A 188      96.763  -3.618  37.077  1.00 20.00           N
ATOM   3041  CZ  ARG A 188      97.650  -3.024  37.887  1.00 20.00           C
ATOM   3042  NH1 ARG A 188      98.656  -3.727  38.427  1.00 20.00           N
ATOM   3043 1HH1 ARG A 188      98.748  -4.702  38.226  1.00 20.00           H
ATOM   3044 2HH1 ARG A 188      99.313  -3.276  39.030  1.00 20.00           H
ATOM   3045  NH2 ARG A 188      97.516  -1.717  38.150  1.00 20.00           N
ATOM   3046 1HH2 ARG A 188      98.169  -1.259  38.752  1.00 20.00           H
ATOM   3047 2HH2 ARG A 188      96.763  -1.200  37.743  1.00 20.00           H
ATOM   3048  HN  ARG A 188      99.382  -3.431  33.854  1.00 20.00           H
ATOM   3049  N   PHE A 189      97.715  -5.782  30.890  1.00 20.00           N
ATOM   3050  CA  PHE A 189      97.025  -5.770  29.612  1.00 20.00           C
ATOM   3051  C   PHE A 189      95.625  -6.368  29.771  1.00 20.00           C
ATOM   3052  O   PHE A 189      95.471  -7.586  29.844  1.00 20.00           O
ATOM   3053  HA  PHE A 189      96.950  -4.730  29.294  1.00 20.00           H
ATOM   3054  CB  PHE A 189      97.844  -6.636  28.653  1.00 20.00           C
ATOM   3055 1HB  PHE A 189      98.816  -6.167  28.496  1.00 20.00           H
ATOM   3056 2HB  PHE A 189      98.029  -7.603  29.121  1.00 20.00           H
ATOM   3057  CG  PHE A 189      97.178  -6.863  27.295  1.00 20.00           C
ATOM   3058  HD1 PHE A 189      96.980  -4.785  26.893  1.00 20.00           H
ATOM   3059  CD1 PHE A 189      96.804  -5.799  26.535  1.00 20.00           C
ATOM   3060  HD2 PHE A 189      97.258  -8.981  27.457  1.00 20.00           H
ATOM   3061  CD2 PHE A 189      96.959  -8.129  26.847  1.00 20.00           C
ATOM   3062  CE1 PHE A 189      96.185  -6.009  25.274  1.00 20.00           C
ATOM   3063  HE1 PHE A 189      95.886  -5.157  24.665  1.00 20.00           H
ATOM   3064  CE2 PHE A 189      96.340  -8.339  25.587  1.00 20.00           C
ATOM   3065  HE2 PHE A 189      96.164  -9.353  25.228  1.00 20.00           H
ATOM   3066  CZ  PHE A 189      95.966  -7.275  24.827  1.00 20.00           C
ATOM   3067  HZ  PHE A 189      95.491  -7.437  23.859  1.00 20.00           H
ATOM   3068  HN  PHE A 189      98.336  -6.554  31.028  1.00 20.00           H
ATOM   3069  N   TYR A 190      94.641  -5.482  29.820  1.00 20.00           N
ATOM   3070  CA  TYR A 190      93.260  -5.906  29.977  1.00 20.00           C
ATOM   3071  C   TYR A 190      92.651  -6.225  28.610  1.00 20.00           C
ATOM   3072  O   TYR A 190      93.097  -5.700  27.591  1.00 20.00           O
ATOM   3073  HA  TYR A 190      93.252  -6.802  30.598  1.00 20.00           H
ATOM   3074  CB  TYR A 190      92.522  -4.719  30.599  1.00 20.00           C
ATOM   3075 1HB  TYR A 190      92.597  -3.865  29.926  1.00 20.00           H
ATOM   3076 2HB  TYR A 190      91.464  -4.965  30.683  1.00 20.00           H
ATOM   3077  CG  TYR A 190      93.048  -4.311  31.977  1.00 20.00           C
ATOM   3078  HD1 TYR A 190      94.068  -2.578  31.236  1.00 20.00           H
ATOM   3079  CD1 TYR A 190      93.827  -3.181  32.111  1.00 20.00           C
ATOM   3080  CD2 TYR A 190      92.743  -5.075  33.085  1.00 20.00           C
ATOM   3081  HD2 TYR A 190      92.127  -5.968  32.979  1.00 20.00           H
ATOM   3082  CE1 TYR A 190      94.322  -2.797  33.408  1.00 20.00           C
ATOM   3083  HE1 TYR A 190      94.939  -1.906  33.528  1.00 20.00           H
ATOM   3084  CE2 TYR A 190      93.237  -4.692  34.382  1.00 20.00           C
ATOM   3085  HE2 TYR A 190      93.004  -5.286  35.265  1.00 20.00           H
ATOM   3086  CZ  TYR A 190      94.002  -3.572  34.479  1.00 20.00           C
ATOM   3087  HH  TYR A 190      93.874  -3.576  36.419  1.00 20.00           H
ATOM   3088  OH  TYR A 190      94.470  -3.210  35.704  1.00 20.00           O
ATOM   3089  HN  TYR A 190      94.774  -4.493  29.755  1.00 20.00           H
ATOM   3090  N   PRO A 191      91.627  -7.088  28.563  1.00 20.00           N
ATOM   3091  CA  PRO A 191      90.907  -7.337  27.312  1.00 20.00           C
ATOM   3092  C   PRO A 191      90.094  -6.135  26.859  1.00 20.00           C
ATOM   3093  O   PRO A 191      89.898  -5.929  25.663  1.00 20.00           O
ATOM   3094  HA  PRO A 191      91.613  -7.521  26.502  1.00 20.00           H
ATOM   3095  CB  PRO A 191      90.013  -8.534  27.641  1.00 20.00           C
ATOM   3096 1HB  PRO A 191      89.074  -8.497  27.089  1.00 20.00           H
ATOM   3097 2HB  PRO A 191      90.495  -9.477  27.384  1.00 20.00           H
ATOM   3098  CG  PRO A 191      89.788  -8.414  29.121  1.00 20.00           C
ATOM   3099 1HG  PRO A 191      88.960  -7.741  29.340  1.00 20.00           H
ATOM   3100 2HG  PRO A 191      89.539  -9.380  29.561  1.00 20.00           H
ATOM   3101  CD  PRO A 191      91.078  -7.884  29.676  1.00 20.00           C
ATOM   3102 1HD  PRO A 191      90.912  -7.273  30.563  1.00 20.00           H
ATOM   3103 2HD  PRO A 191      91.752  -8.690  29.964  1.00 20.00           H
ATOM   3104  N   ASN A 192      89.638  -5.367  27.838  1.00 20.00           N
ATOM   3105  CA  ASN A 192      88.707  -4.285  27.568  1.00 20.00           C
ATOM   3106  C   ASN A 192      88.893  -3.195  28.625  1.00 20.00           C
ATOM   3107  O   ASN A 192      89.534  -3.422  29.650  1.00 20.00           O
ATOM   3108  HA  ASN A 192      88.951  -3.941  26.563  1.00 20.00           H
ATOM   3109  CB  ASN A 192      87.259  -4.775  27.636  1.00 20.00           C
ATOM   3110 1HB  ASN A 192      86.580  -3.925  27.565  1.00 20.00           H
ATOM   3111 2HB  ASN A 192      87.050  -5.422  26.784  1.00 20.00           H
ATOM   3112  CG  ASN A 192      86.998  -5.536  28.937  1.00 20.00           C
ATOM   3113  OD1 ASN A 192      87.353  -5.104  30.021  1.00 20.00           O
ATOM   3114  ND2 ASN A 192      86.361  -6.691  28.769  1.00 20.00           N
ATOM   3115 1HD2 ASN A 192      86.098  -6.989  27.852  1.00 20.00           H
ATOM   3116 2HD2 ASN A 192      86.144  -7.263  29.561  1.00 20.00           H
ATOM   3117  HN  ASN A 192      89.895  -5.474  28.798  1.00 20.00           H
ATOM   3118  N   ASP A 193      88.320  -2.035  28.340  1.00 20.00           N
ATOM   3119  CA  ASP A 193      88.451  -0.896  29.233  1.00 20.00           C
ATOM   3120  C   ASP A 193      87.486  -0.997  30.417  1.00 20.00           C
ATOM   3121  O   ASP A 193      87.680  -0.339  31.438  1.00 20.00           O
ATOM   3122  HA  ASP A 193      89.489  -0.909  29.563  1.00 20.00           H
ATOM   3123  CB  ASP A 193      88.128   0.412  28.509  1.00 20.00           C
ATOM   3124 1HB  ASP A 193      87.101   0.386  28.144  1.00 20.00           H
ATOM   3125 2HB  ASP A 193      88.196   1.246  29.208  1.00 20.00           H
ATOM   3126  CG  ASP A 193      89.085   0.641  27.338  1.00 20.00           C
ATOM   3127  OD1 ASP A 193      90.291   0.371  27.529  1.00 20.00           O
ATOM   3128  OD2 ASP A 193      88.591   1.082  26.278  1.00 20.00           O
ATOM   3129  HN  ASP A 193      87.776  -1.867  27.518  1.00 20.00           H
ATOM   3130  N   LEU A 194      86.468  -1.826  30.241  1.00 20.00           N
ATOM   3131  CA  LEU A 194      85.538  -2.110  31.321  1.00 20.00           C
ATOM   3132  C   LEU A 194      86.314  -2.539  32.568  1.00 20.00           C
ATOM   3133  O   LEU A 194      86.011  -2.097  33.675  1.00 20.00           O
ATOM   3134  HA  LEU A 194      85.010  -1.184  31.549  1.00 20.00           H
ATOM   3135  CB  LEU A 194      84.491  -3.131  30.872  1.00 20.00           C
ATOM   3136 1HB  LEU A 194      83.923  -2.701  30.048  1.00 20.00           H
ATOM   3137 2HB  LEU A 194      85.010  -4.005  30.479  1.00 20.00           H
ATOM   3138  CG  LEU A 194      83.506  -3.597  31.946  1.00 20.00           C
ATOM   3139  HG  LEU A 194      84.078  -3.981  32.790  1.00 20.00           H
ATOM   3140  CD1 LEU A 194      82.665  -2.428  32.463  1.00 20.00           C
ATOM   3141 1HD1 LEU A 194      83.305  -1.732  33.004  1.00 20.00           H
ATOM   3142 2HD1 LEU A 194      82.200  -1.915  31.622  1.00 20.00           H
ATOM   3143 3HD1 LEU A 194      81.891  -2.805  33.132  1.00 20.00           H
ATOM   3144  CD2 LEU A 194      82.636  -4.745  31.430  1.00 20.00           C
ATOM   3145 1HD2 LEU A 194      82.059  -4.406  30.569  1.00 20.00           H
ATOM   3146 2HD2 LEU A 194      83.272  -5.579  31.134  1.00 20.00           H
ATOM   3147 3HD2 LEU A 194      81.956  -5.068  32.218  1.00 20.00           H
ATOM   3148  HN  LEU A 194      86.273  -2.298  29.381  1.00 20.00           H
ATOM   3149  N   TRP A 195      87.299  -3.397  32.347  1.00 20.00           N
ATOM   3150  CA  TRP A 195      88.161  -3.842  33.429  1.00 20.00           C
ATOM   3151  C   TRP A 195      88.816  -2.692  34.195  1.00 20.00           C
ATOM   3152  O   TRP A 195      88.984  -2.768  35.411  1.00 20.00           O
ATOM   3153  HA  TRP A 195      87.546  -4.399  34.136  1.00 20.00           H
ATOM   3154  CB  TRP A 195      89.232  -4.806  32.915  1.00 20.00           C
ATOM   3155 1HB  TRP A 195      89.270  -4.745  31.828  1.00 20.00           H
ATOM   3156 2HB  TRP A 195      90.205  -4.484  33.287  1.00 20.00           H
ATOM   3157  CG  TRP A 195      89.005  -6.264  33.322  1.00 20.00           C
ATOM   3158  CD1 TRP A 195      88.563  -7.273  32.560  1.00 20.00           C
ATOM   3159  HD1 TRP A 195      88.299  -7.177  31.507  1.00 20.00           H
ATOM   3160  CD2 TRP A 195      89.228  -6.836  34.628  1.00 20.00           C
ATOM   3161  NE1 TRP A 195      88.485  -8.451  33.276  1.00 20.00           N
ATOM   3162  HE1 TRP A 195      88.184  -9.338  32.926  1.00 20.00           H
ATOM   3163  CE2 TRP A 195      88.902  -8.176  34.573  1.00 20.00           C
ATOM   3164  HE3 TRP A 195      89.953  -5.187  35.884  1.00 20.00           H
ATOM   3165  CE3 TRP A 195      89.689  -6.242  35.815  1.00 20.00           C
ATOM   3166  HZ2 TRP A 195      88.739 -10.090  35.606  1.00 20.00           H
ATOM   3167  CZ2 TRP A 195      89.002  -9.035  35.675  1.00 20.00           C
ATOM   3168  HZ3 TRP A 195      90.136  -6.704  37.853  1.00 20.00           H
ATOM   3169  CZ3 TRP A 195      89.784  -7.114  36.907  1.00 20.00           C
ATOM   3170  HH2 TRP A 195      89.561  -9.078  37.764  1.00 20.00           H
ATOM   3171  CH2 TRP A 195      89.460  -8.465  36.869  1.00 20.00           C
ATOM   3172  HN  TRP A 195      87.513  -3.785  31.450  1.00 20.00           H
ATOM   3173  N   VAL A 196      89.169  -1.653  33.452  1.00 20.00           N
ATOM   3174  CA  VAL A 196      89.885  -0.528  34.030  1.00 20.00           C
ATOM   3175  C   VAL A 196      88.909   0.309  34.859  1.00 20.00           C
ATOM   3176  O   VAL A 196      89.273   0.832  35.911  1.00 20.00           O
ATOM   3177  HA  VAL A 196      90.654  -0.931  34.689  1.00 20.00           H
ATOM   3178  CB  VAL A 196      90.579   0.273  32.927  1.00 20.00           C
ATOM   3179  HB  VAL A 196      89.810   0.659  32.258  1.00 20.00           H
ATOM   3180  CG1 VAL A 196      91.337   1.467  33.510  1.00 20.00           C
ATOM   3181 1HG1 VAL A 196      91.826   2.015  32.705  1.00 20.00           H
ATOM   3182 2HG1 VAL A 196      90.638   2.124  34.026  1.00 20.00           H
ATOM   3183 3HG1 VAL A 196      92.088   1.111  34.215  1.00 20.00           H
ATOM   3184  CG2 VAL A 196      91.511  -0.620  32.105  1.00 20.00           C
ATOM   3185 1HG2 VAL A 196      90.924  -1.376  31.584  1.00 20.00           H
ATOM   3186 2HG2 VAL A 196      92.048  -0.012  31.377  1.00 20.00           H
ATOM   3187 3HG2 VAL A 196      92.225  -1.108  32.768  1.00 20.00           H
ATOM   3188  HN  VAL A 196      88.974  -1.573  32.475  1.00 20.00           H
ATOM   3189  N   VAL A 197      87.688   0.410  34.354  1.00 20.00           N
ATOM   3190  CA  VAL A 197      86.626   1.073  35.091  1.00 20.00           C
ATOM   3191  C   VAL A 197      86.432   0.346  36.423  1.00 20.00           C
ATOM   3192  O   VAL A 197      86.339   0.980  37.473  1.00 20.00           O
ATOM   3193  HA  VAL A 197      86.950   2.096  35.286  1.00 20.00           H
ATOM   3194  CB  VAL A 197      85.357   1.132  34.239  1.00 20.00           C
ATOM   3195  HB  VAL A 197      85.163   0.130  33.856  1.00 20.00           H
ATOM   3196  CG1 VAL A 197      84.151   1.553  35.082  1.00 20.00           C
ATOM   3197 1HG1 VAL A 197      84.382   2.479  35.609  1.00 20.00           H
ATOM   3198 2HG1 VAL A 197      83.290   1.711  34.431  1.00 20.00           H
ATOM   3199 3HG1 VAL A 197      83.921   0.770  35.804  1.00 20.00           H
ATOM   3200  CG2 VAL A 197      85.542   2.066  33.042  1.00 20.00           C
ATOM   3201 1HG2 VAL A 197      85.730   3.079  33.397  1.00 20.00           H
ATOM   3202 2HG2 VAL A 197      86.389   1.728  32.445  1.00 20.00           H
ATOM   3203 3HG2 VAL A 197      84.640   2.057  32.430  1.00 20.00           H
ATOM   3204  HN  VAL A 197      87.421   0.049  33.461  1.00 20.00           H
ATOM   3205  N   VAL A 198      86.378  -0.975  36.337  1.00 20.00           N
ATOM   3206  CA  VAL A 198      86.156  -1.793  37.517  1.00 20.00           C
ATOM   3207  C   VAL A 198      87.312  -1.605  38.502  1.00 20.00           C
ATOM   3208  O   VAL A 198      87.092  -1.464  39.704  1.00 20.00           O
ATOM   3209  HA  VAL A 198      85.238  -1.446  37.991  1.00 20.00           H
ATOM   3210  CB  VAL A 198      85.957  -3.255  37.111  1.00 20.00           C
ATOM   3211  HB  VAL A 198      86.745  -3.517  36.405  1.00 20.00           H
ATOM   3212  CG1 VAL A 198      86.082  -4.182  38.321  1.00 20.00           C
ATOM   3213 1HG1 VAL A 198      85.782  -5.191  38.039  1.00 20.00           H
ATOM   3214 2HG1 VAL A 198      87.117  -4.194  38.664  1.00 20.00           H
ATOM   3215 3HG1 VAL A 198      85.438  -3.822  39.123  1.00 20.00           H
ATOM   3216  CG2 VAL A 198      84.612  -3.450  36.408  1.00 20.00           C
ATOM   3217 1HG2 VAL A 198      83.803  -3.270  37.115  1.00 20.00           H
ATOM   3218 2HG2 VAL A 198      84.531  -2.748  35.578  1.00 20.00           H
ATOM   3219 3HG2 VAL A 198      84.545  -4.470  36.029  1.00 20.00           H
ATOM   3220  HN  VAL A 198      86.482  -1.485  35.483  1.00 20.00           H
ATOM   3221  N   PHE A 199      88.519  -1.609  37.955  1.00 20.00           N
ATOM   3222  CA  PHE A 199      89.713  -1.492  38.776  1.00 20.00           C
ATOM   3223  C   PHE A 199      89.742  -0.159  39.527  1.00 20.00           C
ATOM   3224  O   PHE A 199      90.044  -0.121  40.718  1.00 20.00           O
ATOM   3225  HA  PHE A 199      89.692  -2.309  39.496  1.00 20.00           H
ATOM   3226  CB  PHE A 199      90.914  -1.552  37.830  1.00 20.00           C
ATOM   3227 1HB  PHE A 199      90.868  -2.481  37.260  1.00 20.00           H
ATOM   3228 2HB  PHE A 199      90.840  -0.735  37.113  1.00 20.00           H
ATOM   3229  CG  PHE A 199      92.268  -1.471  38.537  1.00 20.00           C
ATOM   3230  HD1 PHE A 199      92.315  -3.550  38.979  1.00 20.00           H
ATOM   3231  CD1 PHE A 199      92.829  -2.593  39.062  1.00 20.00           C
ATOM   3232  HD2 PHE A 199      92.460   0.623  38.220  1.00 20.00           H
ATOM   3233  CD2 PHE A 199      92.910  -0.276  38.641  1.00 20.00           C
ATOM   3234  CE1 PHE A 199      94.086  -2.517  39.719  1.00 20.00           C
ATOM   3235  HE1 PHE A 199      94.536  -3.416  40.140  1.00 20.00           H
ATOM   3236  CE2 PHE A 199      94.167  -0.201  39.297  1.00 20.00           C
ATOM   3237  HE2 PHE A 199      94.682   0.757  39.380  1.00 20.00           H
ATOM   3238  CZ  PHE A 199      94.728  -1.323  39.822  1.00 20.00           C
ATOM   3239  HZ  PHE A 199      95.693  -1.264  40.326  1.00 20.00           H
ATOM   3240  HN  PHE A 199      88.688  -1.691  36.973  1.00 20.00           H
ATOM   3241  N   GLN A 200      89.423   0.901  38.799  1.00 20.00           N
ATOM   3242  CA  GLN A 200      89.350   2.224  39.395  1.00 20.00           C
ATOM   3243  C   GLN A 200      88.296   2.285  40.503  1.00 20.00           C
ATOM   3244  O   GLN A 200      88.582   2.733  41.612  1.00 20.00           O
ATOM   3245  HA  GLN A 200      90.335   2.403  39.826  1.00 20.00           H
ATOM   3246  CB  GLN A 200      89.066   3.289  38.334  1.00 20.00           C
ATOM   3247 1HB  GLN A 200      88.283   2.938  37.662  1.00 20.00           H
ATOM   3248 2HB  GLN A 200      88.693   4.194  38.813  1.00 20.00           H
ATOM   3249  CG  GLN A 200      90.327   3.614  37.532  1.00 20.00           C
ATOM   3250 1HG  GLN A 200      91.134   3.889  38.211  1.00 20.00           H
ATOM   3251 2HG  GLN A 200      90.655   2.727  36.989  1.00 20.00           H
ATOM   3252  CD  GLN A 200      90.071   4.756  36.546  1.00 20.00           C
ATOM   3253  OE1 GLN A 200      88.948   5.170  36.315  1.00 20.00           O
ATOM   3254  NE2 GLN A 200      91.174   5.239  35.980  1.00 20.00           N
ATOM   3255 1HE2 GLN A 200      92.066   4.853  36.214  1.00 20.00           H
ATOM   3256 2HE2 GLN A 200      91.110   5.988  35.321  1.00 20.00           H
ATOM   3257  HN  GLN A 200      89.218   0.867  37.821  1.00 20.00           H
ATOM   3258  N   PHE A 201      87.100   1.827  40.164  1.00 20.00           N
ATOM   3259  CA  PHE A 201      85.991   1.863  41.102  1.00 20.00           C
ATOM   3260  C   PHE A 201      86.328   1.079  42.372  1.00 20.00           C
ATOM   3261  O   PHE A 201      86.037   1.529  43.479  1.00 20.00           O
ATOM   3262  HA  PHE A 201      85.817   2.909  41.356  1.00 20.00           H
ATOM   3263  CB  PHE A 201      84.797   1.205  40.408  1.00 20.00           C
ATOM   3264 1HB  PHE A 201      84.578   1.749  39.489  1.00 20.00           H
ATOM   3265 2HB  PHE A 201      85.071   0.190  40.121  1.00 20.00           H
ATOM   3266  CG  PHE A 201      83.531   1.152  41.266  1.00 20.00           C
ATOM   3267  HD1 PHE A 201      83.510   3.251  41.605  1.00 20.00           H
ATOM   3268  CD1 PHE A 201      83.019   2.297  41.793  1.00 20.00           C
ATOM   3269  HD2 PHE A 201      83.329  -0.956  41.079  1.00 20.00           H
ATOM   3270  CD2 PHE A 201      82.918  -0.039  41.501  1.00 20.00           C
ATOM   3271  CE1 PHE A 201      81.844   2.248  42.589  1.00 20.00           C
ATOM   3272  HE1 PHE A 201      81.433   3.165  43.012  1.00 20.00           H
ATOM   3273  CE2 PHE A 201      81.743  -0.088  42.297  1.00 20.00           C
ATOM   3274  HE2 PHE A 201      81.252  -1.042  42.486  1.00 20.00           H
ATOM   3275  CZ  PHE A 201      81.231   1.056  42.824  1.00 20.00           C
ATOM   3276  HZ  PHE A 201      80.329   1.019  43.435  1.00 20.00           H
ATOM   3277  HN  PHE A 201      86.884   1.437  39.269  1.00 20.00           H
ATOM   3278  N   GLN A 202      86.936  -0.081  42.169  1.00 20.00           N
ATOM   3279  CA  GLN A 202      87.379  -0.899  43.285  1.00 20.00           C
ATOM   3280  C   GLN A 202      88.336  -0.112  44.182  1.00 20.00           C
ATOM   3281  O   GLN A 202      88.147  -0.052  45.396  1.00 20.00           O
ATOM   3282  HA  GLN A 202      86.474  -1.146  43.840  1.00 20.00           H
ATOM   3283  CB  GLN A 202      88.032  -2.192  42.792  1.00 20.00           C
ATOM   3284 1HB  GLN A 202      87.341  -2.728  42.141  1.00 20.00           H
ATOM   3285 2HB  GLN A 202      88.912  -1.953  42.194  1.00 20.00           H
ATOM   3286  CG  GLN A 202      88.434  -3.086  43.966  1.00 20.00           C
ATOM   3287 1HG  GLN A 202      89.151  -2.562  44.598  1.00 20.00           H
ATOM   3288 2HG  GLN A 202      87.560  -3.296  44.583  1.00 20.00           H
ATOM   3289  CD  GLN A 202      89.043  -4.399  43.472  1.00 20.00           C
ATOM   3290  OE1 GLN A 202      88.369  -5.402  43.303  1.00 20.00           O
ATOM   3291  NE2 GLN A 202      90.353  -4.338  43.251  1.00 20.00           N
ATOM   3292 1HE2 GLN A 202      90.848  -3.484  43.410  1.00 20.00           H
ATOM   3293 2HE2 GLN A 202      90.844  -5.147  42.926  1.00 20.00           H
ATOM   3294  HN  GLN A 202      87.126  -0.462  41.264  1.00 20.00           H
ATOM   3295  N   HIS A 203      89.344   0.471  43.549  1.00 20.00           N
ATOM   3296  CA  HIS A 203      90.396   1.151  44.285  1.00 20.00           C
ATOM   3297  C   HIS A 203      89.834   2.347  45.056  1.00 20.00           C
ATOM   3298  O   HIS A 203      90.258   2.623  46.177  1.00 20.00           O
ATOM   3299  HA  HIS A 203      90.791   0.433  45.003  1.00 20.00           H
ATOM   3300  CB  HIS A 203      91.540   1.553  43.351  1.00 20.00           C
ATOM   3301 1HB  HIS A 203      91.909   0.663  42.842  1.00 20.00           H
ATOM   3302 2HB  HIS A 203      91.150   2.221  42.583  1.00 20.00           H
ATOM   3303  CG  HIS A 203      92.694   2.231  44.050  1.00 20.00           C
ATOM   3304  ND1 HIS A 203      93.456   3.220  43.453  1.00 20.00           N
ATOM   3305  HD1 HIS A 203      93.328   3.578  42.528  1.00 20.00           H
ATOM   3306  CD2 HIS A 203      93.207   2.054  45.302  1.00 20.00           C
ATOM   3307  HD2 HIS A 203      92.841   1.346  46.046  1.00 20.00           H
ATOM   3308  CE1 HIS A 203      94.383   3.612  44.314  1.00 20.00           C
ATOM   3309  HE1 HIS A 203      95.138   4.378  44.139  1.00 20.00           H
ATOM   3310  NE2 HIS A 203      94.227   2.888  45.459  1.00 20.00           N
ATOM   3311  HN  HIS A 203      89.448   0.483  42.555  1.00 20.00           H
ATOM   3312  N   ILE A 204      88.887   3.026  44.423  1.00 20.00           N
ATOM   3313  CA  ILE A 204      88.274   4.196  45.029  1.00 20.00           C
ATOM   3314  C   ILE A 204      87.535   3.762  46.296  1.00 20.00           C
ATOM   3315  O   ILE A 204      87.754   4.322  47.369  1.00 20.00           O
ATOM   3316  HA  ILE A 204      89.077   4.878  45.308  1.00 20.00           H
ATOM   3317  HB  ILE A 204      86.783   4.184  43.495  1.00 20.00           H
ATOM   3318  CB  ILE A 204      87.393   4.925  44.012  1.00 20.00           C
ATOM   3319  CG1 ILE A 204      88.244   5.628  42.953  1.00 20.00           C
ATOM   3320 1HG1 ILE A 204      88.625   6.568  43.353  1.00 20.00           H
ATOM   3321 2HG1 ILE A 204      89.109   5.012  42.709  1.00 20.00           H
ATOM   3322  CG2 ILE A 204      86.434   5.891  44.711  1.00 20.00           C
ATOM   3323 1HG2 ILE A 204      87.001   6.566  45.352  1.00 20.00           H
ATOM   3324 2HG2 ILE A 204      85.892   6.469  43.964  1.00 20.00           H
ATOM   3325 3HG2 ILE A 204      85.726   5.325  45.317  1.00 20.00           H
ATOM   3326  CD1 ILE A 204      87.429   5.899  41.687  1.00 20.00           C
ATOM   3327 1HD1 ILE A 204      86.971   4.972  41.344  1.00 20.00           H
ATOM   3328 2HD1 ILE A 204      86.650   6.630  41.905  1.00 20.00           H
ATOM   3329 3HD1 ILE A 204      88.086   6.290  40.909  1.00 20.00           H
ATOM   3330  HN  ILE A 204      88.540   2.789  43.516  1.00 20.00           H
ATOM   3331  N   MET A 205      86.676   2.767  46.131  1.00 20.00           N
ATOM   3332  CA  MET A 205      85.888   2.266  47.244  1.00 20.00           C
ATOM   3333  C   MET A 205      86.781   1.860  48.418  1.00 20.00           C
ATOM   3334  O   MET A 205      86.625   2.370  49.526  1.00 20.00           O
ATOM   3335  HA  MET A 205      85.242   3.093  47.541  1.00 20.00           H
ATOM   3336  CB  MET A 205      85.069   1.057  46.787  1.00 20.00           C
ATOM   3337 1HB  MET A 205      85.683   0.416  46.154  1.00 20.00           H
ATOM   3338 2HB  MET A 205      84.775   0.464  47.652  1.00 20.00           H
ATOM   3339  CG  MET A 205      83.822   1.499  46.017  1.00 20.00           C
ATOM   3340 1HG  MET A 205      83.349   2.339  46.525  1.00 20.00           H
ATOM   3341 2HG  MET A 205      84.103   1.845  45.022  1.00 20.00           H
ATOM   3342  SD  MET A 205      82.672   0.140  45.887  1.00 20.00           S
ATOM   3343  CE  MET A 205      83.647  -0.999  44.917  1.00 20.00           C
ATOM   3344 1HE  MET A 205      83.003  -1.789  44.529  1.00 20.00           H
ATOM   3345 2HE  MET A 205      84.110  -0.466  44.087  1.00 20.00           H
ATOM   3346 3HE  MET A 205      84.422  -1.439  45.545  1.00 20.00           H
ATOM   3347  HN  MET A 205      86.515   2.306  45.258  1.00 20.00           H
ATOM   3348  N   VAL A 206      87.696   0.945  48.134  1.00 20.00           N
ATOM   3349  CA  VAL A 206      88.447   0.286  49.189  1.00 20.00           C
ATOM   3350  C   VAL A 206      89.573   1.183  49.708  1.00 20.00           C
ATOM   3351  O   VAL A 206      89.980   1.068  50.863  1.00 20.00           O
ATOM   3352  HA  VAL A 206      87.760   0.098  50.014  1.00 20.00           H
ATOM   3353  CB  VAL A 206      88.972  -1.063  48.693  1.00 20.00           C
ATOM   3354  HB  VAL A 206      88.198  -1.517  48.075  1.00 20.00           H
ATOM   3355  CG1 VAL A 206      90.220  -0.881  47.826  1.00 20.00           C
ATOM   3356 1HG1 VAL A 206      91.064  -0.604  48.458  1.00 20.00           H
ATOM   3357 2HG1 VAL A 206      90.443  -1.814  47.310  1.00 20.00           H
ATOM   3358 3HG1 VAL A 206      90.041  -0.094  47.094  1.00 20.00           H
ATOM   3359  CG2 VAL A 206      89.252  -2.007  49.865  1.00 20.00           C
ATOM   3360 1HG2 VAL A 206      90.027  -1.578  50.500  1.00 20.00           H
ATOM   3361 2HG2 VAL A 206      88.340  -2.144  50.446  1.00 20.00           H
ATOM   3362 3HG2 VAL A 206      89.587  -2.971  49.482  1.00 20.00           H
ATOM   3363  HN  VAL A 206      87.927   0.653  47.206  1.00 20.00           H
ATOM   3364  N   GLY A 207      90.043   2.056  48.830  1.00 20.00           N
ATOM   3365  CA  GLY A 207      91.250   2.817  49.104  1.00 20.00           C
ATOM   3366  C   GLY A 207      91.004   4.274  49.501  1.00 20.00           C
ATOM   3367  O   GLY A 207      91.906   4.947  49.998  1.00 20.00           O
ATOM   3368 1HA  GLY A 207      91.809   2.341  49.910  1.00 20.00           H
ATOM   3369 2HA  GLY A 207      91.894   2.814  48.225  1.00 20.00           H
ATOM   3370  HN  GLY A 207      89.615   2.247  47.947  1.00 20.00           H
ATOM   3371  N   LEU A 208      89.778   4.719  49.265  1.00 20.00           N
ATOM   3372  CA  LEU A 208      89.430   6.111  49.495  1.00 20.00           C
ATOM   3373  C   LEU A 208      88.212   6.180  50.418  1.00 20.00           C
ATOM   3374  O   LEU A 208      88.311   6.660  51.546  1.00 20.00           O
ATOM   3375  HA  LEU A 208      90.275   6.579  50.000  1.00 20.00           H
ATOM   3376  CB  LEU A 208      89.237   6.841  48.164  1.00 20.00           C
ATOM   3377 1HB  LEU A 208      89.848   6.346  47.409  1.00 20.00           H
ATOM   3378 2HB  LEU A 208      88.197   6.727  47.858  1.00 20.00           H
ATOM   3379  CG  LEU A 208      89.581   8.332  48.161  1.00 20.00           C
ATOM   3380  HG  LEU A 208      90.639   8.439  48.402  1.00 20.00           H
ATOM   3381  CD1 LEU A 208      89.371   8.940  46.773  1.00 20.00           C
ATOM   3382 1HD1 LEU A 208      88.317   8.872  46.503  1.00 20.00           H
ATOM   3383 2HD1 LEU A 208      89.677   9.986  46.784  1.00 20.00           H
ATOM   3384 3HD1 LEU A 208      89.968   8.394  46.043  1.00 20.00           H
ATOM   3385  CD2 LEU A 208      88.793   9.078  49.239  1.00 20.00           C
ATOM   3386 1HD2 LEU A 208      87.736   8.829  49.155  1.00 20.00           H
ATOM   3387 2HD2 LEU A 208      89.158   8.785  50.224  1.00 20.00           H
ATOM   3388 3HD2 LEU A 208      88.926  10.152  49.108  1.00 20.00           H
ATOM   3389  HN  LEU A 208      89.032   4.147  48.925  1.00 20.00           H
ATOM   3390  N   ILE A 209      87.092   5.695  49.904  1.00 20.00           N
ATOM   3391  CA  ILE A 209      85.802   6.000  50.499  1.00 20.00           C
ATOM   3392  C   ILE A 209      85.701   5.317  51.864  1.00 20.00           C
ATOM   3393  O   ILE A 209      85.528   5.982  52.884  1.00 20.00           O
ATOM   3394  HA  ILE A 209      85.758   7.079  50.649  1.00 20.00           H
ATOM   3395  HB  ILE A 209      84.822   4.603  49.210  1.00 20.00           H
ATOM   3396  CB  ILE A 209      84.668   5.630  49.540  1.00 20.00           C
ATOM   3397  CG1 ILE A 209      84.696   6.514  48.292  1.00 20.00           C
ATOM   3398 1HG1 ILE A 209      84.510   7.551  48.572  1.00 20.00           H
ATOM   3399 2HG1 ILE A 209      85.686   6.479  47.838  1.00 20.00           H
ATOM   3400  CG2 ILE A 209      83.313   5.679  50.248  1.00 20.00           C
ATOM   3401 1HG2 ILE A 209      82.530   5.372  49.555  1.00 20.00           H
ATOM   3402 2HG2 ILE A 209      83.326   5.005  51.104  1.00 20.00           H
ATOM   3403 3HG2 ILE A 209      83.118   6.696  50.589  1.00 20.00           H
ATOM   3404  CD1 ILE A 209      83.646   6.060  47.275  1.00 20.00           C
ATOM   3405 1HD1 ILE A 209      83.680   4.975  47.178  1.00 20.00           H
ATOM   3406 2HD1 ILE A 209      82.656   6.364  47.614  1.00 20.00           H
ATOM   3407 3HD1 ILE A 209      83.855   6.518  46.308  1.00 20.00           H
ATOM   3408  HN  ILE A 209      87.056   5.104  49.098  1.00 20.00           H
ATOM   3409  N   LEU A 210      85.813   3.997  51.839  1.00 20.00           N
ATOM   3410  CA  LEU A 210      85.491   3.196  53.008  1.00 20.00           C
ATOM   3411  C   LEU A 210      86.470   3.454  54.155  1.00 20.00           C
ATOM   3412  O   LEU A 210      86.066   3.532  55.314  1.00 20.00           O
ATOM   3413  HA  LEU A 210      84.501   3.499  53.349  1.00 20.00           H
ATOM   3414  CB  LEU A 210      85.406   1.714  52.635  1.00 20.00           C
ATOM   3415 1HB  LEU A 210      86.314   1.443  52.096  1.00 20.00           H
ATOM   3416 2HB  LEU A 210      85.395   1.129  53.555  1.00 20.00           H
ATOM   3417  CG  LEU A 210      84.201   1.303  51.788  1.00 20.00           C
ATOM   3418  HG  LEU A 210      84.063   2.050  51.006  1.00 20.00           H
ATOM   3419  CD1 LEU A 210      84.450  -0.038  51.094  1.00 20.00           C
ATOM   3420 1HD1 LEU A 210      85.307   0.052  50.426  1.00 20.00           H
ATOM   3421 2HD1 LEU A 210      84.653  -0.803  51.843  1.00 20.00           H
ATOM   3422 3HD1 LEU A 210      83.569  -0.318  50.518  1.00 20.00           H
ATOM   3423  CD2 LEU A 210      82.921   1.285  52.626  1.00 20.00           C
ATOM   3424 1HD2 LEU A 210      83.062   0.636  53.490  1.00 20.00           H
ATOM   3425 2HD2 LEU A 210      82.695   2.296  52.965  1.00 20.00           H
ATOM   3426 3HD2 LEU A 210      82.096   0.911  52.021  1.00 20.00           H
ATOM   3427  HN  LEU A 210      86.117   3.476  51.041  1.00 20.00           H
ATOM   3428  N   PRO A 211      87.768   3.590  53.855  1.00 20.00           N
ATOM   3429  CA  PRO A 211      88.715   4.137  54.830  1.00 20.00           C
ATOM   3430  C   PRO A 211      88.238   5.475  55.371  1.00 20.00           C
ATOM   3431  O   PRO A 211      88.177   5.673  56.583  1.00 20.00           O
ATOM   3432  HA  PRO A 211      88.783   3.478  55.696  1.00 20.00           H
ATOM   3433  CB  PRO A 211      90.018   4.264  54.039  1.00 20.00           C
ATOM   3434 1HB  PRO A 211      90.119   5.250  53.586  1.00 20.00           H
ATOM   3435 2HB  PRO A 211      90.890   4.117  54.676  1.00 20.00           H
ATOM   3436  CG  PRO A 211      89.899   3.169  52.985  1.00 20.00           C
ATOM   3437 1HG  PRO A 211      90.563   3.348  52.139  1.00 20.00           H
ATOM   3438 2HG  PRO A 211      90.169   2.191  53.385  1.00 20.00           H
ATOM   3439  CD  PRO A 211      88.434   3.239  52.587  1.00 20.00           C
ATOM   3440 1HD  PRO A 211      88.258   3.993  51.820  1.00 20.00           H
ATOM   3441 2HD  PRO A 211      88.078   2.290  52.185  1.00 20.00           H
ATOM   3442  N   GLY A 212      87.909   6.367  54.447  1.00 20.00           N
ATOM   3443  CA  GLY A 212      87.573   7.733  54.812  1.00 20.00           C
ATOM   3444  C   GLY A 212      86.425   7.788  55.822  1.00 20.00           C
ATOM   3445  O   GLY A 212      86.487   8.534  56.798  1.00 20.00           O
ATOM   3446 1HA  GLY A 212      88.448   8.226  55.236  1.00 20.00           H
ATOM   3447 2HA  GLY A 212      87.293   8.293  53.920  1.00 20.00           H
ATOM   3448  HN  GLY A 212      87.871   6.170  53.468  1.00 20.00           H
ATOM   3449  N   ILE A 213      85.403   6.988  55.553  1.00 20.00           N
ATOM   3450  CA  ILE A 213      84.215   6.984  56.389  1.00 20.00           C
ATOM   3451  C   ILE A 213      84.604   6.592  57.816  1.00 20.00           C
ATOM   3452  O   ILE A 213      84.237   7.272  58.773  1.00 20.00           O
ATOM   3453  HA  ILE A 213      83.823   8.001  56.405  1.00 20.00           H
ATOM   3454  HB  ILE A 213      83.593   5.148  55.487  1.00 20.00           H
ATOM   3455  CB  ILE A 213      83.133   6.092  55.778  1.00 20.00           C
ATOM   3456  CG1 ILE A 213      82.553   6.722  54.511  1.00 20.00           C
ATOM   3457 1HG1 ILE A 213      81.872   7.529  54.781  1.00 20.00           H
ATOM   3458 2HG1 ILE A 213      83.355   7.166  53.921  1.00 20.00           H
ATOM   3459  CG2 ILE A 213      82.047   5.766  56.805  1.00 20.00           C
ATOM   3460 1HG2 ILE A 213      81.258   5.185  56.328  1.00 20.00           H
ATOM   3461 2HG2 ILE A 213      82.480   5.188  57.622  1.00 20.00           H
ATOM   3462 3HG2 ILE A 213      81.629   6.693  57.198  1.00 20.00           H
ATOM   3463  CD1 ILE A 213      81.811   5.681  53.670  1.00 20.00           C
ATOM   3464 1HD1 ILE A 213      82.453   4.813  53.518  1.00 20.00           H
ATOM   3465 2HD1 ILE A 213      80.903   5.375  54.190  1.00 20.00           H
ATOM   3466 3HD1 ILE A 213      81.550   6.113  52.704  1.00 20.00           H
ATOM   3467  HN  ILE A 213      85.379   6.353  54.781  1.00 20.00           H
ATOM   3468  N   VAL A 214      85.342   5.496  57.914  1.00 20.00           N
ATOM   3469  CA  VAL A 214      85.677   4.933  59.211  1.00 20.00           C
ATOM   3470  C   VAL A 214      86.548   5.928  59.980  1.00 20.00           C
ATOM   3471  O   VAL A 214      86.280   6.223  61.143  1.00 20.00           O
ATOM   3472  HA  VAL A 214      84.745   4.785  59.756  1.00 20.00           H
ATOM   3473  CB  VAL A 214      86.342   3.566  59.032  1.00 20.00           C
ATOM   3474  HB  VAL A 214      87.141   3.676  58.298  1.00 20.00           H
ATOM   3475  CG1 VAL A 214      86.970   3.086  60.342  1.00 20.00           C
ATOM   3476 1HG1 VAL A 214      87.828   3.714  60.585  1.00 20.00           H
ATOM   3477 2HG1 VAL A 214      86.233   3.151  61.143  1.00 20.00           H
ATOM   3478 3HG1 VAL A 214      87.296   2.052  60.231  1.00 20.00           H
ATOM   3479  CG2 VAL A 214      85.346   2.538  58.492  1.00 20.00           C
ATOM   3480 1HG2 VAL A 214      84.551   2.385  59.221  1.00 20.00           H
ATOM   3481 2HG2 VAL A 214      84.918   2.902  57.558  1.00 20.00           H
ATOM   3482 3HG2 VAL A 214      85.861   1.594  58.312  1.00 20.00           H
ATOM   3483  HN  VAL A 214      85.708   4.996  57.129  1.00 20.00           H
ATOM   3484  N   ILE A 215      87.573   6.418  59.298  1.00 20.00           N
ATOM   3485  CA  ILE A 215      88.539   7.301  59.931  1.00 20.00           C
ATOM   3486  C   ILE A 215      87.805   8.540  60.448  1.00 20.00           C
ATOM   3487  O   ILE A 215      87.934   8.899  61.617  1.00 20.00           O
ATOM   3488  HA  ILE A 215      88.964   6.765  60.780  1.00 20.00           H
ATOM   3489  HB  ILE A 215      89.263   7.918  58.016  1.00 20.00           H
ATOM   3490  CB  ILE A 215      89.689   7.612  58.971  1.00 20.00           C
ATOM   3491  CG1 ILE A 215      90.537   6.366  58.709  1.00 20.00           C
ATOM   3492 1HG1 ILE A 215      91.226   6.210  59.540  1.00 20.00           H
ATOM   3493 2HG1 ILE A 215      89.894   5.488  58.659  1.00 20.00           H
ATOM   3494  CG2 ILE A 215      90.531   8.781  59.486  1.00 20.00           C
ATOM   3495 1HG2 ILE A 215      90.914   8.544  60.478  1.00 20.00           H
ATOM   3496 2HG2 ILE A 215      91.366   8.955  58.806  1.00 20.00           H
ATOM   3497 3HG2 ILE A 215      89.914   9.678  59.539  1.00 20.00           H
ATOM   3498  CD1 ILE A 215      91.326   6.504  57.405  1.00 20.00           C
ATOM   3499 1HD1 ILE A 215      90.646   6.773  56.597  1.00 20.00           H
ATOM   3500 2HD1 ILE A 215      92.082   7.280  57.518  1.00 20.00           H
ATOM   3501 3HD1 ILE A 215      91.810   5.555  57.172  1.00 20.00           H
ATOM   3502  HN  ILE A 215      87.749   6.222  58.334  1.00 20.00           H
ATOM   3503  N   LEU A 216      87.051   9.158  59.551  1.00 20.00           N
ATOM   3504  CA  LEU A 216      86.394  10.416  59.865  1.00 20.00           C
ATOM   3505  C   LEU A 216      85.432  10.205  61.036  1.00 20.00           C
ATOM   3506  O   LEU A 216      85.494  10.925  62.032  1.00 20.00           O
ATOM   3507  HA  LEU A 216      87.167  11.119  60.175  1.00 20.00           H
ATOM   3508  CB  LEU A 216      85.726  10.998  58.618  1.00 20.00           C
ATOM   3509 1HB  LEU A 216      86.491  11.148  57.857  1.00 20.00           H
ATOM   3510 2HB  LEU A 216      85.027  10.259  58.226  1.00 20.00           H
ATOM   3511  CG  LEU A 216      84.974  12.316  58.813  1.00 20.00           C
ATOM   3512  HG  LEU A 216      84.274  12.191  59.638  1.00 20.00           H
ATOM   3513  CD1 LEU A 216      85.934  13.442  59.202  1.00 20.00           C
ATOM   3514 1HD1 LEU A 216      85.395  14.389  59.220  1.00 20.00           H
ATOM   3515 2HD1 LEU A 216      86.349  13.241  60.189  1.00 20.00           H
ATOM   3516 3HD1 LEU A 216      86.743  13.498  58.473  1.00 20.00           H
ATOM   3517  CD2 LEU A 216      84.152  12.667  57.571  1.00 20.00           C
ATOM   3518 1HD2 LEU A 216      84.816  12.776  56.714  1.00 20.00           H
ATOM   3519 2HD2 LEU A 216      83.433  11.871  57.375  1.00 20.00           H
ATOM   3520 3HD2 LEU A 216      83.620  13.603  57.740  1.00 20.00           H
ATOM   3521  HN  LEU A 216      86.886   8.815  58.626  1.00 20.00           H
ATOM   3522  N   SER A 217      84.566   9.215  60.878  1.00 20.00           N
ATOM   3523  CA  SER A 217      83.556   8.937  61.885  1.00 20.00           C
ATOM   3524  C   SER A 217      84.150   8.740  63.281  1.00 20.00           C
ATOM   3525  O   SER A 217      83.627   9.266  64.262  1.00 20.00           O
ATOM   3526  HA  SER A 217      82.905   9.811  61.890  1.00 20.00           H
ATOM   3527  CB  SER A 217      82.739   7.696  61.517  1.00 20.00           C
ATOM   3528 1HB  SER A 217      83.408   6.844  61.400  1.00 20.00           H
ATOM   3529 2HB  SER A 217      82.057   7.457  62.333  1.00 20.00           H
ATOM   3530  OG  SER A 217      81.995   7.884  60.317  1.00 20.00           O
ATOM   3531  HG  SER A 217      82.567   7.675  59.524  1.00 20.00           H
ATOM   3532  HN  SER A 217      84.547   8.610  60.082  1.00 20.00           H
ATOM   3533  N   CYS A 218      85.236   7.982  63.325  1.00 20.00           N
ATOM   3534  CA  CYS A 218      85.925   7.734  64.580  1.00 20.00           C
ATOM   3535  C   CYS A 218      86.460   9.045  65.160  1.00 20.00           C
ATOM   3536  O   CYS A 218      86.147   9.398  66.296  1.00 20.00           O
ATOM   3537  HA  CYS A 218      85.192   7.300  65.259  1.00 20.00           H
ATOM   3538  CB  CYS A 218      87.054   6.714  64.414  1.00 20.00           C
ATOM   3539 1HB  CYS A 218      87.713   7.018  63.600  1.00 20.00           H
ATOM   3540 2HB  CYS A 218      87.660   6.680  65.319  1.00 20.00           H
ATOM   3541  SG  CYS A 218      86.355   5.059  64.067  1.00 20.00           S
ATOM   3542  HG  CYS A 218      86.062   5.296  62.791  1.00 20.00           H
ATOM   3543  HN  CYS A 218      85.644   7.542  62.525  1.00 20.00           H
ATOM   3544  N   TYR A 219      87.256   9.731  64.353  1.00 20.00           N
ATOM   3545  CA  TYR A 219      87.947  10.922  64.819  1.00 20.00           C
ATOM   3546  C   TYR A 219      86.982  11.986  65.345  1.00 20.00           C
ATOM   3547  O   TYR A 219      87.248  12.620  66.365  1.00 20.00           O
ATOM   3548  HA  TYR A 219      88.612  10.628  65.631  1.00 20.00           H
ATOM   3549  CB  TYR A 219      88.675  11.490  63.599  1.00 20.00           C
ATOM   3550 1HB  TYR A 219      88.125  11.215  62.699  1.00 20.00           H
ATOM   3551 2HB  TYR A 219      88.667  12.579  63.658  1.00 20.00           H
ATOM   3552  CG  TYR A 219      90.123  11.013  63.460  1.00 20.00           C
ATOM   3553  HD1 TYR A 219      89.650   8.977  63.936  1.00 20.00           H
ATOM   3554  CD1 TYR A 219      90.435   9.686  63.671  1.00 20.00           C
ATOM   3555  CD2 TYR A 219      91.116  11.911  63.125  1.00 20.00           C
ATOM   3556  HD2 TYR A 219      90.869  12.960  62.958  1.00 20.00           H
ATOM   3557  CE1 TYR A 219      91.797   9.237  63.540  1.00 20.00           C
ATOM   3558  HE1 TYR A 219      92.057   8.191  63.704  1.00 20.00           H
ATOM   3559  CE2 TYR A 219      92.478  11.462  62.994  1.00 20.00           C
ATOM   3560  HE2 TYR A 219      93.272  12.161  62.729  1.00 20.00           H
ATOM   3561  CZ  TYR A 219      92.751  10.147  63.208  1.00 20.00           C
ATOM   3562  HH  TYR A 219      94.207   8.959  63.706  1.00 20.00           H
ATOM   3563  OH  TYR A 219      94.037   9.723  63.084  1.00 20.00           O
ATOM   3564  HN  TYR A 219      87.432   9.486  63.400  1.00 20.00           H
ATOM   3565  N   CYS A 220      85.882  12.150  64.625  1.00 20.00           N
ATOM   3566  CA  CYS A 220      84.861  13.103  65.025  1.00 20.00           C
ATOM   3567  C   CYS A 220      84.443  12.899  66.483  1.00 20.00           C
ATOM   3568  O   CYS A 220      84.428  13.848  67.266  1.00 20.00           O
ATOM   3569  HA  CYS A 220      85.296  14.095  64.909  1.00 20.00           H
ATOM   3570  CB  CYS A 220      83.635  13.034  64.113  1.00 20.00           C
ATOM   3571 1HB  CYS A 220      83.295  12.002  64.024  1.00 20.00           H
ATOM   3572 2HB  CYS A 220      82.814  13.603  64.549  1.00 20.00           H
ATOM   3573  SG  CYS A 220      84.046  13.700  62.459  1.00 20.00           S
ATOM   3574  HG  CYS A 220      84.244  14.953  62.859  1.00 20.00           H
ATOM   3575  HN  CYS A 220      85.685  11.647  63.784  1.00 20.00           H
ATOM   3576  N   ILE A 221      84.115  11.656  66.803  1.00 20.00           N
ATOM   3577  CA  ILE A 221      83.541  11.345  68.101  1.00 20.00           C
ATOM   3578  C   ILE A 221      84.648  11.391  69.156  1.00 20.00           C
ATOM   3579  O   ILE A 221      84.435  11.885  70.262  1.00 20.00           O
ATOM   3580  HA  ILE A 221      82.809  12.120  68.329  1.00 20.00           H
ATOM   3581  HB  ILE A 221      83.477   9.246  67.695  1.00 20.00           H
ATOM   3582  CB  ILE A 221      82.788  10.014  68.048  1.00 20.00           C
ATOM   3583  CG1 ILE A 221      81.631  10.077  67.049  1.00 20.00           C
ATOM   3584 1HG1 ILE A 221      80.777  10.574  67.508  1.00 20.00           H
ATOM   3585 2HG1 ILE A 221      81.923  10.676  66.187  1.00 20.00           H
ATOM   3586  CG2 ILE A 221      82.319   9.593  69.443  1.00 20.00           C
ATOM   3587 1HG2 ILE A 221      83.186   9.426  70.082  1.00 20.00           H
ATOM   3588 2HG2 ILE A 221      81.699  10.381  69.870  1.00 20.00           H
ATOM   3589 3HG2 ILE A 221      81.740   8.673  69.369  1.00 20.00           H
ATOM   3590  CD1 ILE A 221      81.226   8.675  66.590  1.00 20.00           C
ATOM   3591 1HD1 ILE A 221      80.814   8.121  67.433  1.00 20.00           H
ATOM   3592 2HD1 ILE A 221      80.475   8.753  65.804  1.00 20.00           H
ATOM   3593 3HD1 ILE A 221      82.102   8.152  66.204  1.00 20.00           H
ATOM   3594  HN  ILE A 221      84.236  10.872  66.195  1.00 20.00           H
ATOM   3595  N   ILE A 222      85.805  10.870  68.777  1.00 20.00           N
ATOM   3596  CA  ILE A 222      86.954  10.870  69.666  1.00 20.00           C
ATOM   3597  C   ILE A 222      87.242  12.301  70.124  1.00 20.00           C
ATOM   3598  O   ILE A 222      87.375  12.560  71.319  1.00 20.00           O
ATOM   3599  HA  ILE A 222      86.690  10.276  70.541  1.00 20.00           H
ATOM   3600  HB  ILE A 222      88.231  10.563  67.979  1.00 20.00           H
ATOM   3601  CB  ILE A 222      88.149  10.188  68.999  1.00 20.00           C
ATOM   3602  CG1 ILE A 222      87.936   8.675  68.908  1.00 20.00           C
ATOM   3603 1HG1 ILE A 222      88.134   8.218  69.877  1.00 20.00           H
ATOM   3604 2HG1 ILE A 222      86.895   8.465  68.662  1.00 20.00           H
ATOM   3605  CG2 ILE A 222      89.453  10.541  69.716  1.00 20.00           C
ATOM   3606 1HG2 ILE A 222      89.671  11.599  69.575  1.00 20.00           H
ATOM   3607 2HG2 ILE A 222      89.351  10.330  70.781  1.00 20.00           H
ATOM   3608 3HG2 ILE A 222      90.268   9.944  69.305  1.00 20.00           H
ATOM   3609  CD1 ILE A 222      88.851   8.055  67.849  1.00 20.00           C
ATOM   3610 1HD1 ILE A 222      88.572   7.013  67.693  1.00 20.00           H
ATOM   3611 2HD1 ILE A 222      88.746   8.603  66.913  1.00 20.00           H
ATOM   3612 3HD1 ILE A 222      89.886   8.108  68.187  1.00 20.00           H
ATOM   3613  HN  ILE A 222      85.964  10.453  67.881  1.00 20.00           H
ATOM   3614  N   ILE A 223      87.329  13.194  69.149  1.00 20.00           N
ATOM   3615  CA  ILE A 223      87.722  14.566  69.423  1.00 20.00           C
ATOM   3616  C   ILE A 223      86.622  15.235  70.249  1.00 20.00           C
ATOM   3617  O   ILE A 223      86.904  15.894  71.249  1.00 20.00           O
ATOM   3618  HA  ILE A 223      88.635  14.532  70.019  1.00 20.00           H
ATOM   3619  HB  ILE A 223      87.241  15.136  67.419  1.00 20.00           H
ATOM   3620  CB  ILE A 223      88.058  15.298  68.122  1.00 20.00           C
ATOM   3621  CG1 ILE A 223      89.324  14.726  67.483  1.00 20.00           C
ATOM   3622 1HG1 ILE A 223      90.203  15.112  68.000  1.00 20.00           H
ATOM   3623 2HG1 ILE A 223      89.337  13.642  67.598  1.00 20.00           H
ATOM   3624  CG2 ILE A 223      88.163  16.807  68.353  1.00 20.00           C
ATOM   3625 1HG2 ILE A 223      87.192  17.195  68.662  1.00 20.00           H
ATOM   3626 2HG2 ILE A 223      88.898  17.004  69.133  1.00 20.00           H
ATOM   3627 3HG2 ILE A 223      88.472  17.295  67.429  1.00 20.00           H
ATOM   3628  CD1 ILE A 223      89.400  15.088  65.998  1.00 20.00           C
ATOM   3629 1HD1 ILE A 223      88.457  14.835  65.514  1.00 20.00           H
ATOM   3630 2HD1 ILE A 223      89.587  16.156  65.893  1.00 20.00           H
ATOM   3631 3HD1 ILE A 223      90.210  14.530  65.529  1.00 20.00           H
ATOM   3632  HN  ILE A 223      87.138  12.994  68.188  1.00 20.00           H
ATOM   3633  N   SER A 224      85.390  15.044  69.801  1.00 20.00           N
ATOM   3634  CA  SER A 224      84.245  15.612  70.491  1.00 20.00           C
ATOM   3635  C   SER A 224      84.186  15.253  71.977  1.00 20.00           C
ATOM   3636  O   SER A 224      83.852  16.094  72.810  1.00 20.00           O
ATOM   3637  HA  SER A 224      84.355  16.692  70.392  1.00 20.00           H
ATOM   3638  CB  SER A 224      82.933  15.172  69.838  1.00 20.00           C
ATOM   3639 1HB  SER A 224      82.906  14.084  69.776  1.00 20.00           H
ATOM   3640 2HB  SER A 224      82.095  15.477  70.465  1.00 20.00           H
ATOM   3641  OG  SER A 224      82.775  15.724  68.534  1.00 20.00           O
ATOM   3642  HG  SER A 224      83.286  15.181  67.868  1.00 20.00           H
ATOM   3643  HN  SER A 224      85.169  14.512  68.983  1.00 20.00           H
ATOM   3644  N   LYS A 225      84.516  14.002  72.264  1.00 20.00           N
ATOM   3645  CA  LYS A 225      84.507  13.522  73.636  1.00 20.00           C
ATOM   3646  C   LYS A 225      85.869  13.819  74.267  1.00 20.00           C
ATOM   3647  O   LYS A 225      86.765  12.976  74.245  1.00 20.00           O
ATOM   3648  HA  LYS A 225      83.742  14.082  74.173  1.00 20.00           H
ATOM   3649  CB  LYS A 225      84.106  12.046  73.684  1.00 20.00           C
ATOM   3650 1HB  LYS A 225      84.736  11.471  73.005  1.00 20.00           H
ATOM   3651 2HB  LYS A 225      84.276  11.652  74.686  1.00 20.00           H
ATOM   3652  CG  LYS A 225      82.636  11.865  73.301  1.00 20.00           C
ATOM   3653 1HG  LYS A 225      82.005  12.418  73.997  1.00 20.00           H
ATOM   3654 2HG  LYS A 225      82.460  12.283  72.310  1.00 20.00           H
ATOM   3655  CD  LYS A 225      82.244  10.386  73.314  1.00 20.00           C
ATOM   3656 1HD  LYS A 225      82.808   9.851  72.550  1.00 20.00           H
ATOM   3657 2HD  LYS A 225      82.510   9.944  74.274  1.00 20.00           H
ATOM   3658  CE  LYS A 225      80.745  10.214  73.064  1.00 20.00           C
ATOM   3659 1HE  LYS A 225      80.180  10.674  73.875  1.00 20.00           H
ATOM   3660 2HE  LYS A 225      80.461  10.729  72.146  1.00 20.00           H
ATOM   3661  NZ  LYS A 225      80.397   8.779  72.963  1.00 20.00           N
ATOM   3662 1HZ  LYS A 225      79.391   8.679  72.887  1.00 20.00           H
ATOM   3663 2HZ  LYS A 225      80.839   8.382  72.141  1.00 20.00           H
ATOM   3664 3HZ  LYS A 225      80.724   8.293  73.790  1.00 20.00           H
ATOM   3665  HN  LYS A 225      84.785  13.324  71.581  1.00 20.00           H
ATOM   3666  N   LEU A 226      85.982  15.020  74.815  1.00 20.00           N
ATOM   3667  CA  LEU A 226      87.227  15.447  75.430  1.00 20.00           C
ATOM   3668  C   LEU A 226      87.408  14.762  76.786  1.00 20.00           C
ATOM   3669  O   LEU A 226      88.533  14.486  77.201  1.00 20.00           O
ATOM   3670  HA  LEU A 226      88.041  15.127  74.779  1.00 20.00           H
ATOM   3671  CB  LEU A 226      87.288  16.974  75.514  1.00 20.00           C
ATOM   3672 1HB  LEU A 226      86.438  17.320  76.102  1.00 20.00           H
ATOM   3673 2HB  LEU A 226      88.188  17.253  76.060  1.00 20.00           H
ATOM   3674  CG  LEU A 226      87.284  17.719  74.177  1.00 20.00           C
ATOM   3675  HG  LEU A 226      86.506  17.287  73.548  1.00 20.00           H
ATOM   3676  CD1 LEU A 226      86.938  19.196  74.375  1.00 20.00           C
ATOM   3677 1HD1 LEU A 226      85.946  19.281  74.819  1.00 20.00           H
ATOM   3678 2HD1 LEU A 226      87.672  19.657  75.035  1.00 20.00           H
ATOM   3679 3HD1 LEU A 226      86.948  19.704  73.410  1.00 20.00           H
ATOM   3680  CD2 LEU A 226      88.613  17.535  73.443  1.00 20.00           C
ATOM   3681 1HD2 LEU A 226      89.433  17.838  74.094  1.00 20.00           H
ATOM   3682 2HD2 LEU A 226      88.735  16.487  73.169  1.00 20.00           H
ATOM   3683 3HD2 LEU A 226      88.619  18.149  72.542  1.00 20.00           H
ATOM   3684  HN  LEU A 226      85.244  15.694  74.842  1.00 20.00           H
ATOM   3685  N   SER A 227      86.284  14.507  77.439  1.00 20.00           N
ATOM   3686  CA  SER A 227      86.293  13.744  78.676  1.00 20.00           C
ATOM   3687  C   SER A 227      87.019  12.404  78.539  1.00 20.00           C
ATOM   3688  O   SER A 227      87.747  11.994  79.441  1.00 20.00           O
ATOM   3689  HA  SER A 227      86.822  14.369  79.396  1.00 20.00           H
ATOM   3690  CB  SER A 227      84.870  13.486  79.174  1.00 20.00           C
ATOM   3691 1HB  SER A 227      84.340  12.865  78.452  1.00 20.00           H
ATOM   3692 2HB  SER A 227      84.909  12.925  80.108  1.00 20.00           H
ATOM   3693  OG  SER A 227      84.147  14.697  79.378  1.00 20.00           O
ATOM   3694  HG  SER A 227      83.223  14.493  79.702  1.00 20.00           H
ATOM   3695  HN  SER A 227      85.380  14.811  77.137  1.00 20.00           H
ATOM   3696  N   HIS A 228      86.794  11.759  77.404  1.00 20.00           N
ATOM   3697  CA  HIS A 228      87.439  10.487  77.126  1.00 20.00           C
ATOM   3698  C   HIS A 228      88.881  10.735  76.678  1.00 20.00           C
ATOM   3699  O   HIS A 228      89.811  10.125  77.204  1.00 20.00           O
ATOM   3700  HA  HIS A 228      87.448   9.929  78.062  1.00 20.00           H
ATOM   3701  CB  HIS A 228      86.631   9.679  76.108  1.00 20.00           C
ATOM   3702 1HB  HIS A 228      86.424  10.308  75.243  1.00 20.00           H
ATOM   3703 2HB  HIS A 228      87.238   8.845  75.758  1.00 20.00           H
ATOM   3704  CG  HIS A 228      85.326   9.143  76.647  1.00 20.00           C
ATOM   3705  ND1 HIS A 228      85.099   7.794  76.855  1.00 20.00           N
ATOM   3706  HD1 HIS A 228      85.751   7.056  76.678  1.00 20.00           H
ATOM   3707  CD2 HIS A 228      84.183   9.787  77.019  1.00 20.00           C
ATOM   3708  HD2 HIS A 228      84.018  10.864  76.983  1.00 20.00           H
ATOM   3709  CE1 HIS A 228      83.871   7.644  77.330  1.00 20.00           C
ATOM   3710  HE1 HIS A 228      83.397   6.699  77.594  1.00 20.00           H
ATOM   3711  NE2 HIS A 228      83.305   8.881  77.430  1.00 20.00           N
ATOM   3712  HN  HIS A 228      86.185  12.090  76.684  1.00 20.00           H
ATOM   3713  N   SER A 229      89.022  11.631  75.713  1.00 20.00           N
ATOM   3714  CA  SER A 229      90.337  11.981  75.203  1.00 20.00           C
ATOM   3715  C   SER A 229      91.052  12.896  76.198  1.00 20.00           C
ATOM   3716  O   SER A 229      90.970  14.119  76.092  1.00 20.00           O
ATOM   3717  HA  SER A 229      90.868  11.035  75.100  1.00 20.00           H
ATOM   3718  CB  SER A 229      90.234  12.658  73.834  1.00 20.00           C
ATOM   3719 1HB  SER A 229      89.744  13.625  73.944  1.00 20.00           H
ATOM   3720 2HB  SER A 229      91.235  12.850  73.449  1.00 20.00           H
ATOM   3721  OG  SER A 229      89.510  11.863  72.899  1.00 20.00           O
ATOM   3722  HG  SER A 229      89.038  12.452  72.243  1.00 20.00           H
ATOM   3723  HN  SER A 229      88.259  12.113  75.281  1.00 20.00           H
ATOM   3724  N   LYS A 230      91.739  12.269  77.142  1.00 20.00           N
ATOM   3725  CA  LYS A 230      92.126  12.952  78.364  1.00 20.00           C
ATOM   3726  C   LYS A 230      93.423  12.353  78.911  1.00 20.00           C
ATOM   3727  O   LYS A 230      94.432  13.048  79.027  1.00 20.00           O
ATOM   3728  HA  LYS A 230      92.315  13.995  78.110  1.00 20.00           H
ATOM   3729  CB  LYS A 230      90.978  12.933  79.375  1.00 20.00           C
ATOM   3730 1HB  LYS A 230      90.076  13.338  78.916  1.00 20.00           H
ATOM   3731 2HB  LYS A 230      90.756  11.905  79.659  1.00 20.00           H
ATOM   3732  CG  LYS A 230      91.331  13.747  80.622  1.00 20.00           C
ATOM   3733 1HG  LYS A 230      92.183  13.293  81.127  1.00 20.00           H
ATOM   3734 2HG  LYS A 230      91.633  14.753  80.330  1.00 20.00           H
ATOM   3735  CD  LYS A 230      90.142  13.824  81.582  1.00 20.00           C
ATOM   3736 1HD  LYS A 230      89.292  14.281  81.077  1.00 20.00           H
ATOM   3737 2HD  LYS A 230      89.838  12.818  81.871  1.00 20.00           H
ATOM   3738  CE  LYS A 230      90.497  14.633  82.830  1.00 20.00           C
ATOM   3739 1HE  LYS A 230      91.344  14.174  83.341  1.00 20.00           H
ATOM   3740 2HE  LYS A 230      90.806  15.639  82.544  1.00 20.00           H
ATOM   3741  NZ  LYS A 230      89.338  14.706  83.748  1.00 20.00           N
ATOM   3742 1HZ  LYS A 230      89.591  15.245  84.569  1.00 20.00           H
ATOM   3743 2HZ  LYS A 230      88.561  15.155  83.275  1.00 20.00           H
ATOM   3744 3HZ  LYS A 230      89.069  13.770  84.027  1.00 20.00           H
ATOM   3745  HN  LYS A 230      92.029  11.314  77.081  1.00 20.00           H
ATOM   3746  N   GLY A 231      93.356  11.070  79.233  1.00 20.00           N
ATOM   3747  CA  GLY A 231      94.476  10.398  79.869  1.00 20.00           C
ATOM   3748  C   GLY A 231      95.744  10.510  79.021  1.00 20.00           C
ATOM   3749  O   GLY A 231      95.669  10.737  77.814  1.00 20.00           O
ATOM   3750 1HA  GLY A 231      94.655  10.833  80.853  1.00 20.00           H
ATOM   3751 2HA  GLY A 231      94.233   9.347  80.025  1.00 20.00           H
ATOM   3752  HN  GLY A 231      92.556  10.493  79.067  1.00 20.00           H
ATOM   3753  N   HIS A 232      96.878  10.345  79.685  1.00 20.00           N
ATOM   3754  CA  HIS A 232      98.162  10.550  79.036  1.00 20.00           C
ATOM   3755  C   HIS A 232      98.299   9.613  77.833  1.00 20.00           C
ATOM   3756  O   HIS A 232      98.567  10.062  76.720  1.00 20.00           O
ATOM   3757  HA  HIS A 232      98.172  11.580  78.680  1.00 20.00           H
ATOM   3758  CB  HIS A 232      99.309  10.390  80.036  1.00 20.00           C
ATOM   3759 1HB  HIS A 232      99.237  11.180  80.784  1.00 20.00           H
ATOM   3760 2HB  HIS A 232      99.190   9.442  80.561  1.00 20.00           H
ATOM   3761  CG  HIS A 232     100.682  10.433  79.409  1.00 20.00           C
ATOM   3762  ND1 HIS A 232     101.369   9.293  79.030  1.00 20.00           N
ATOM   3763  HD1 HIS A 232     101.041   8.353  79.128  1.00 20.00           H
ATOM   3764  CD2 HIS A 232     101.487  11.489  79.097  1.00 20.00           C
ATOM   3765  HD2 HIS A 232     101.252  12.540  79.264  1.00 20.00           H
ATOM   3766  CE1 HIS A 232     102.534   9.658  78.516  1.00 20.00           C
ATOM   3767  HE1 HIS A 232     103.301   8.988  78.127  1.00 20.00           H
ATOM   3768  NE2 HIS A 232     102.605  11.019  78.559  1.00 20.00           N
ATOM   3769  HN  HIS A 232      96.929  10.077  80.647  1.00 20.00           H
ATOM   3770  N   GLN A 233      98.108   8.329  78.099  1.00 20.00           N
ATOM   3771  CA  GLN A 233      98.259   7.320  77.065  1.00 20.00           C
ATOM   3772  C   GLN A 233      97.264   7.518  75.919  1.00 20.00           C
ATOM   3773  O   GLN A 233      97.623   7.384  74.750  1.00 20.00           O
ATOM   3774  HA  GLN A 233      99.271   7.447  76.682  1.00 20.00           H
ATOM   3775  CB  GLN A 233      98.115   5.913  77.646  1.00 20.00           C
ATOM   3776 1HB  GLN A 233      97.194   5.847  78.227  1.00 20.00           H
ATOM   3777 2HB  GLN A 233      98.033   5.187  76.837  1.00 20.00           H
ATOM   3778  CG  GLN A 233      99.310   5.562  78.535  1.00 20.00           C
ATOM   3779 1HG  GLN A 233     100.231   5.639  77.958  1.00 20.00           H
ATOM   3780 2HG  GLN A 233      99.384   6.280  79.352  1.00 20.00           H
ATOM   3781  CD  GLN A 233      99.174   4.147  79.103  1.00 20.00           C
ATOM   3782  OE1 GLN A 233      99.753   3.194  78.608  1.00 20.00           O
ATOM   3783  NE2 GLN A 233      98.379   4.065  80.166  1.00 20.00           N
ATOM   3784 1HE2 GLN A 233      97.934   4.887  80.522  1.00 20.00           H
ATOM   3785 2HE2 GLN A 233      98.227   3.182  80.609  1.00 20.00           H
ATOM   3786  HN  GLN A 233      97.854   7.976  79.000  1.00 20.00           H
ATOM   3787  N   LYS A 234      96.033   7.832  76.295  1.00 20.00           N
ATOM   3788  CA  LYS A 234      94.983   8.049  75.313  1.00 20.00           C
ATOM   3789  C   LYS A 234      95.387   9.196  74.385  1.00 20.00           C
ATOM   3790  O   LYS A 234      95.374   9.046  73.165  1.00 20.00           O
ATOM   3791  HA  LYS A 234      94.898   7.138  74.720  1.00 20.00           H
ATOM   3792  CB  LYS A 234      93.637   8.264  76.008  1.00 20.00           C
ATOM   3793 1HB  LYS A 234      93.735   9.039  76.768  1.00 20.00           H
ATOM   3794 2HB  LYS A 234      92.903   8.620  75.284  1.00 20.00           H
ATOM   3795  CG  LYS A 234      93.138   6.969  76.652  1.00 20.00           C
ATOM   3796 1HG  LYS A 234      93.074   6.185  75.897  1.00 20.00           H
ATOM   3797 2HG  LYS A 234      93.855   6.632  77.401  1.00 20.00           H
ATOM   3798  CD  LYS A 234      91.769   7.172  77.303  1.00 20.00           C
ATOM   3799 1HD  LYS A 234      91.769   8.099  77.878  1.00 20.00           H
ATOM   3800 2HD  LYS A 234      91.007   7.277  76.531  1.00 20.00           H
ATOM   3801  CE  LYS A 234      91.417   5.998  78.218  1.00 20.00           C
ATOM   3802 1HE  LYS A 234      92.202   5.862  78.963  1.00 20.00           H
ATOM   3803 2HE  LYS A 234      90.497   6.215  78.761  1.00 20.00           H
ATOM   3804  NZ  LYS A 234      91.254   4.757  77.429  1.00 20.00           N
ATOM   3805 1HZ  LYS A 234      90.904   4.018  78.029  1.00 20.00           H
ATOM   3806 2HZ  LYS A 234      90.595   4.920  76.675  1.00 20.00           H
ATOM   3807 3HZ  LYS A 234      92.149   4.482  77.041  1.00 20.00           H
ATOM   3808  HN  LYS A 234      95.749   7.939  77.248  1.00 20.00           H
ATOM   3809  N   ARG A 235      95.737  10.317  75.000  1.00 20.00           N
ATOM   3810  CA  ARG A 235      96.010  11.529  74.247  1.00 20.00           C
ATOM   3811  C   ARG A 235      97.277  11.408  73.398  1.00 20.00           C
ATOM   3812  O   ARG A 235      97.311  11.870  72.259  1.00 20.00           O
ATOM   3813  HA  ARG A 235      95.138  11.662  73.608  1.00 20.00           H
ATOM   3814  CB  ARG A 235      96.173  12.731  75.180  1.00 20.00           C
ATOM   3815 1HB  ARG A 235      95.350  12.757  75.893  1.00 20.00           H
ATOM   3816 2HB  ARG A 235      97.092  12.626  75.757  1.00 20.00           H
ATOM   3817  CG  ARG A 235      96.209  14.039  74.387  1.00 20.00           C
ATOM   3818 1HG  ARG A 235      97.106  14.069  73.768  1.00 20.00           H
ATOM   3819 2HG  ARG A 235      95.354  14.083  73.712  1.00 20.00           H
ATOM   3820  CD  ARG A 235      96.188  15.249  75.323  1.00 20.00           C
ATOM   3821 1HD  ARG A 235      95.291  15.224  75.942  1.00 20.00           H
ATOM   3822 2HD  ARG A 235      97.042  15.211  75.999  1.00 20.00           H
ATOM   3823  HE  ARG A 235      96.261  16.426  73.538  1.00 20.00           H
ATOM   3824  NE  ARG A 235      96.223  16.500  74.534  1.00 20.00           N
ATOM   3825  CZ  ARG A 235      96.207  17.728  75.072  1.00 20.00           C
ATOM   3826  NH1 ARG A 235      96.157  17.888  76.401  1.00 20.00           N
ATOM   3827 1HH1 ARG A 235      96.130  17.088  77.000  1.00 20.00           H
ATOM   3828 2HH1 ARG A 235      96.145  18.807  76.794  1.00 20.00           H
ATOM   3829  NH2 ARG A 235      96.242  18.793  74.260  1.00 20.00           N
ATOM   3830 1HH2 ARG A 235      96.231  19.716  74.645  1.00 20.00           H
ATOM   3831 2HH2 ARG A 235      96.280  18.665  73.268  1.00 20.00           H
ATOM   3832  HN  ARG A 235      95.835  10.404  75.991  1.00 20.00           H
ATOM   3833  N   LYS A 236      98.287  10.783  73.985  1.00 20.00           N
ATOM   3834  CA  LYS A 236      99.576  10.661  73.326  1.00 20.00           C
ATOM   3835  C   LYS A 236      99.437   9.751  72.104  1.00 20.00           C
ATOM   3836  O   LYS A 236      99.916  10.082  71.021  1.00 20.00           O
ATOM   3837  HA  LYS A 236      99.864  11.656  72.983  1.00 20.00           H
ATOM   3838  CB  LYS A 236     100.644  10.198  74.319  1.00 20.00           C
ATOM   3839 1HB  LYS A 236     100.667  10.872  75.175  1.00 20.00           H
ATOM   3840 2HB  LYS A 236     100.388   9.209  74.699  1.00 20.00           H
ATOM   3841  CG  LYS A 236     102.024  10.155  73.659  1.00 20.00           C
ATOM   3842 1HG  LYS A 236     102.018   9.433  72.843  1.00 20.00           H
ATOM   3843 2HG  LYS A 236     102.253  11.127  73.223  1.00 20.00           H
ATOM   3844  CD  LYS A 236     103.105   9.777  74.674  1.00 20.00           C
ATOM   3845 1HD  LYS A 236     103.043  10.437  75.539  1.00 20.00           H
ATOM   3846 2HD  LYS A 236     102.932   8.762  75.034  1.00 20.00           H
ATOM   3847  CE  LYS A 236     104.499   9.872  74.051  1.00 20.00           C
ATOM   3848 1HE  LYS A 236     104.645  10.864  73.622  1.00 20.00           H
ATOM   3849 2HE  LYS A 236     105.258   9.744  74.822  1.00 20.00           H
ATOM   3850  NZ  LYS A 236     104.670   8.842  73.002  1.00 20.00           N
ATOM   3851 1HZ  LYS A 236     105.651   8.773  72.753  1.00 20.00           H
ATOM   3852 2HZ  LYS A 236     104.347   7.947  73.352  1.00 20.00           H
ATOM   3853 3HZ  LYS A 236     104.130   9.100  72.184  1.00 20.00           H
ATOM   3854  HN  LYS A 236      98.236  10.366  74.892  1.00 20.00           H
ATOM   3855  N   ALA A 237      98.779   8.621  72.320  1.00 20.00           N
ATOM   3856  CA  ALA A 237      98.566   7.662  71.249  1.00 20.00           C
ATOM   3857  C   ALA A 237      97.692   8.290  70.161  1.00 20.00           C
ATOM   3858  O   ALA A 237      97.954   8.114  68.972  1.00 20.00           O
ATOM   3859  HA  ALA A 237      99.539   7.420  70.822  1.00 20.00           H
ATOM   3860  CB  ALA A 237      97.947   6.386  71.822  1.00 20.00           C
ATOM   3861 1HB  ALA A 237      98.634   5.941  72.542  1.00 20.00           H
ATOM   3862 2HB  ALA A 237      97.008   6.628  72.318  1.00 20.00           H
ATOM   3863 3HB  ALA A 237      97.759   5.679  71.014  1.00 20.00           H
ATOM   3864  HN  ALA A 237      98.395   8.358  73.205  1.00 20.00           H
ATOM   3865  N   LEU A 238      96.672   9.009  70.607  1.00 20.00           N
ATOM   3866  CA  LEU A 238      95.785   9.700  69.687  1.00 20.00           C
ATOM   3867  C   LEU A 238      96.601  10.651  68.810  1.00 20.00           C
ATOM   3868  O   LEU A 238      96.453  10.657  67.589  1.00 20.00           O
ATOM   3869  HA  LEU A 238      95.329   8.946  69.045  1.00 20.00           H
ATOM   3870  CB  LEU A 238      94.653  10.389  70.451  1.00 20.00           C
ATOM   3871 1HB  LEU A 238      94.066   9.625  70.960  1.00 20.00           H
ATOM   3872 2HB  LEU A 238      95.094  11.020  71.223  1.00 20.00           H
ATOM   3873  CG  LEU A 238      93.703  11.247  69.613  1.00 20.00           C
ATOM   3874  HG  LEU A 238      94.293  12.005  69.096  1.00 20.00           H
ATOM   3875  CD1 LEU A 238      93.008  10.406  68.540  1.00 20.00           C
ATOM   3876 1HD1 LEU A 238      93.738  10.097  67.791  1.00 20.00           H
ATOM   3877 2HD1 LEU A 238      92.564   9.524  69.000  1.00 20.00           H
ATOM   3878 3HD1 LEU A 238      92.228  10.999  68.063  1.00 20.00           H
ATOM   3879  CD2 LEU A 238      92.700  11.984  70.502  1.00 20.00           C
ATOM   3880 1HD2 LEU A 238      92.098  11.258  71.049  1.00 20.00           H
ATOM   3881 2HD2 LEU A 238      93.237  12.616  71.209  1.00 20.00           H
ATOM   3882 3HD2 LEU A 238      92.050  12.602  69.883  1.00 20.00           H
ATOM   3883  HN  LEU A 238      96.449   9.122  71.575  1.00 20.00           H
ATOM   3884  N   LYS A 239      97.445  11.433  69.467  1.00 20.00           N
ATOM   3885  CA  LYS A 239      98.231  12.438  68.771  1.00 20.00           C
ATOM   3886  C   LYS A 239      99.115  11.751  67.729  1.00 20.00           C
ATOM   3887  O   LYS A 239      99.247  12.234  66.606  1.00 20.00           O
ATOM   3888  HA  LYS A 239      97.534  13.097  68.253  1.00 20.00           H
ATOM   3889  CB  LYS A 239      99.008  13.297  69.770  1.00 20.00           C
ATOM   3890 1HB  LYS A 239      98.365  13.557  70.611  1.00 20.00           H
ATOM   3891 2HB  LYS A 239      99.844  12.725  70.174  1.00 20.00           H
ATOM   3892  CG  LYS A 239      99.530  14.573  69.107  1.00 20.00           C
ATOM   3893 1HG  LYS A 239     100.167  14.313  68.261  1.00 20.00           H
ATOM   3894 2HG  LYS A 239      98.694  15.150  68.711  1.00 20.00           H
ATOM   3895  CD  LYS A 239     100.318  15.426  70.103  1.00 20.00           C
ATOM   3896 1HD  LYS A 239      99.799  15.447  71.061  1.00 20.00           H
ATOM   3897 2HD  LYS A 239     101.295  14.976  70.280  1.00 20.00           H
ATOM   3898  CE  LYS A 239     100.496  16.854  69.582  1.00 20.00           C
ATOM   3899 1HE  LYS A 239      99.520  17.307  69.405  1.00 20.00           H
ATOM   3900 2HE  LYS A 239     100.997  17.462  70.335  1.00 20.00           H
ATOM   3901  NZ  LYS A 239     101.284  16.855  68.329  1.00 20.00           N
ATOM   3902 1HZ  LYS A 239     101.563  17.804  68.106  1.00 20.00           H
ATOM   3903 2HZ  LYS A 239     102.110  16.279  68.450  1.00 20.00           H
ATOM   3904 3HZ  LYS A 239     100.719  16.481  67.574  1.00 20.00           H
ATOM   3905  HN  LYS A 239      97.596  11.388  70.455  1.00 20.00           H
ATOM   3906  N   THR A 240      99.699  10.634  68.139  1.00 20.00           N
ATOM   3907  CA  THR A 240     100.573   9.879  67.257  1.00 20.00           C
ATOM   3908  C   THR A 240      99.870   9.415  65.980  1.00 20.00           C
ATOM   3909  O   THR A 240     100.408   9.558  64.883  1.00 20.00           O
ATOM   3910  HA  THR A 240     101.382  10.533  66.932  1.00 20.00           H
ATOM   3911  HB  THR A 240     100.369   8.003  68.334  1.00 20.00           H
ATOM   3912  CB  THR A 240     101.152   8.708  68.054  1.00 20.00           C
ATOM   3913  OG1 THR A 240     101.836   9.330  69.138  1.00 20.00           O
ATOM   3914  HG1 THR A 240     101.299   9.241  69.977  1.00 20.00           H
ATOM   3915  CG2 THR A 240     102.254   7.970  67.293  1.00 20.00           C
ATOM   3916 1HG2 THR A 240     102.680   7.195  67.930  1.00 20.00           H
ATOM   3917 2HG2 THR A 240     103.035   8.676  67.008  1.00 20.00           H
ATOM   3918 3HG2 THR A 240     101.834   7.513  66.397  1.00 20.00           H
ATOM   3919  HN  THR A 240      99.583  10.245  69.053  1.00 20.00           H
ATOM   3920  N   THR A 241      98.677   8.869  66.164  1.00 20.00           N
ATOM   3921  CA  THR A 241      97.907   8.356  65.044  1.00 20.00           C
ATOM   3922  C   THR A 241      97.314   9.459  64.165  1.00 20.00           C
ATOM   3923  O   THR A 241      97.165   9.282  62.957  1.00 20.00           O
ATOM   3924  HA  THR A 241      98.578   7.791  64.396  1.00 20.00           H
ATOM   3925  HB  THR A 241      96.109   7.156  64.824  1.00 20.00           H
ATOM   3926  CB  THR A 241      96.828   7.424  65.598  1.00 20.00           C
ATOM   3927  OG1 THR A 241      96.295   8.135  66.713  1.00 20.00           O
ATOM   3928  HG1 THR A 241      95.443   7.708  67.014  1.00 20.00           H
ATOM   3929  CG2 THR A 241      97.413   6.151  66.213  1.00 20.00           C
ATOM   3930 1HG2 THR A 241      97.954   5.593  65.448  1.00 20.00           H
ATOM   3931 2HG2 THR A 241      96.605   5.535  66.609  1.00 20.00           H
ATOM   3932 3HG2 THR A 241      98.096   6.417  67.020  1.00 20.00           H
ATOM   3933  HN  THR A 241      98.237   8.775  67.057  1.00 20.00           H
ATOM   3934  N   VAL A 242      96.992  10.573  64.806  1.00 20.00           N
ATOM   3935  CA  VAL A 242      96.534  11.747  64.083  1.00 20.00           C
ATOM   3936  C   VAL A 242      97.634  12.163  63.105  1.00 20.00           C
ATOM   3937  O   VAL A 242      97.376  12.348  61.917  1.00 20.00           O
ATOM   3938  HA  VAL A 242      95.643  11.461  63.523  1.00 20.00           H
ATOM   3939  CB  VAL A 242      96.141  12.849  65.069  1.00 20.00           C
ATOM   3940  HB  VAL A 242      96.910  12.898  65.840  1.00 20.00           H
ATOM   3941  CG1 VAL A 242      96.083  14.211  64.375  1.00 20.00           C
ATOM   3942 1HG1 VAL A 242      97.089  14.513  64.083  1.00 20.00           H
ATOM   3943 2HG1 VAL A 242      95.453  14.140  63.488  1.00 20.00           H
ATOM   3944 3HG1 VAL A 242      95.665  14.949  65.059  1.00 20.00           H
ATOM   3945  CG2 VAL A 242      94.811  12.524  65.753  1.00 20.00           C
ATOM   3946 1HG2 VAL A 242      94.715  13.119  66.661  1.00 20.00           H
ATOM   3947 2HG2 VAL A 242      93.988  12.758  65.076  1.00 20.00           H
ATOM   3948 3HG2 VAL A 242      94.782  11.465  66.007  1.00 20.00           H
ATOM   3949  HN  VAL A 242      97.039  10.680  65.799  1.00 20.00           H
ATOM   3950  N   ILE A 243      98.838  12.297  63.641  1.00 20.00           N
ATOM   3951  CA  ILE A 243      99.982  12.675  62.828  1.00 20.00           C
ATOM   3952  C   ILE A 243     100.130  11.669  61.686  1.00 20.00           C
ATOM   3953  O   ILE A 243     100.244  12.055  60.524  1.00 20.00           O
ATOM   3954  HA  ILE A 243      99.770  13.657  62.404  1.00 20.00           H
ATOM   3955  HB  ILE A 243     101.303  11.942  64.342  1.00 20.00           H
ATOM   3956  CB  ILE A 243     101.233  12.818  63.697  1.00 20.00           C
ATOM   3957  CG1 ILE A 243     101.131  14.043  64.609  1.00 20.00           C
ATOM   3958 1HG1 ILE A 243     101.385  14.941  64.046  1.00 20.00           H
ATOM   3959 2HG1 ILE A 243     100.103  14.161  64.951  1.00 20.00           H
ATOM   3960  CG2 ILE A 243     102.498  12.848  62.836  1.00 20.00           C
ATOM   3961 1HG2 ILE A 243     102.409  13.635  62.088  1.00 20.00           H
ATOM   3962 2HG2 ILE A 243     103.363  13.044  63.469  1.00 20.00           H
ATOM   3963 3HG2 ILE A 243     102.622  11.886  62.339  1.00 20.00           H
ATOM   3964  CD1 ILE A 243     102.063  13.908  65.815  1.00 20.00           C
ATOM   3965 1HD1 ILE A 243     103.097  13.875  65.472  1.00 20.00           H
ATOM   3966 2HD1 ILE A 243     101.926  14.763  66.477  1.00 20.00           H
ATOM   3967 3HD1 ILE A 243     101.830  12.990  66.353  1.00 20.00           H
ATOM   3968  HN  ILE A 243      99.038  12.152  64.610  1.00 20.00           H
ATOM   3969  N   LEU A 244     100.122  10.396  62.056  1.00 20.00           N
ATOM   3970  CA  LEU A 244     100.335   9.334  61.088  1.00 20.00           C
ATOM   3971  C   LEU A 244      99.386   9.501  59.900  1.00 20.00           C
ATOM   3972  O   LEU A 244      99.830   9.624  58.759  1.00 20.00           O
ATOM   3973  HA  LEU A 244     101.357   9.428  60.720  1.00 20.00           H
ATOM   3974  CB  LEU A 244     100.221   7.965  61.762  1.00 20.00           C
ATOM   3975 1HB  LEU A 244     100.957   7.914  62.563  1.00 20.00           H
ATOM   3976 2HB  LEU A 244      99.238   7.892  62.227  1.00 20.00           H
ATOM   3977  CG  LEU A 244     100.414   6.751  60.851  1.00 20.00           C
ATOM   3978  HG  LEU A 244      99.888   6.939  59.915  1.00 20.00           H
ATOM   3979  CD1 LEU A 244     101.892   6.554  60.506  1.00 20.00           C
ATOM   3980 1HD1 LEU A 244     102.278   7.457  60.032  1.00 20.00           H
ATOM   3981 2HD1 LEU A 244     102.454   6.354  61.418  1.00 20.00           H
ATOM   3982 3HD1 LEU A 244     101.997   5.712  59.823  1.00 20.00           H
ATOM   3983  CD2 LEU A 244      99.798   5.496  61.471  1.00 20.00           C
ATOM   3984 1HD2 LEU A 244     100.254   5.310  62.444  1.00 20.00           H
ATOM   3985 2HD2 LEU A 244      98.725   5.641  61.595  1.00 20.00           H
ATOM   3986 3HD2 LEU A 244      99.977   4.642  60.818  1.00 20.00           H
ATOM   3987  HN  LEU A 244      99.974  10.088  62.996  1.00 20.00           H
ATOM   3988  N   ILE A 245      98.098   9.499  60.207  1.00 20.00           N
ATOM   3989  CA  ILE A 245      97.084   9.301  59.185  1.00 20.00           C
ATOM   3990  C   ILE A 245      96.986  10.543  58.297  1.00 20.00           C
ATOM   3991  O   ILE A 245      96.798  10.432  57.087  1.00 20.00           O
ATOM   3992  HA  ILE A 245      97.406   8.465  58.564  1.00 20.00           H
ATOM   3993  HB  ILE A 245      95.542   9.599  60.637  1.00 20.00           H
ATOM   3994  CB  ILE A 245      95.751   8.905  59.822  1.00 20.00           C
ATOM   3995  CG1 ILE A 245      95.828   7.504  60.431  1.00 20.00           C
ATOM   3996 1HG1 ILE A 245      96.121   6.786  59.664  1.00 20.00           H
ATOM   3997 2HG1 ILE A 245      96.599   7.480  61.200  1.00 20.00           H
ATOM   3998  CG2 ILE A 245      94.604   9.031  58.817  1.00 20.00           C
ATOM   3999 1HG2 ILE A 245      93.671   8.727  59.290  1.00 20.00           H
ATOM   4000 2HG2 ILE A 245      94.523  10.067  58.486  1.00 20.00           H
ATOM   4001 3HG2 ILE A 245      94.802   8.390  57.958  1.00 20.00           H
ATOM   4002  CD1 ILE A 245      94.484   7.093  61.035  1.00 20.00           C
ATOM   4003 1HD1 ILE A 245      94.644   6.318  61.784  1.00 20.00           H
ATOM   4004 2HD1 ILE A 245      94.016   7.960  61.502  1.00 20.00           H
ATOM   4005 3HD1 ILE A 245      93.834   6.710  60.248  1.00 20.00           H
ATOM   4006  HN  ILE A 245      97.744   9.630  61.134  1.00 20.00           H
ATOM   4007  N   LEU A 246      97.117  11.698  58.933  1.00 20.00           N
ATOM   4008  CA  LEU A 246      97.125  12.956  58.206  1.00 20.00           C
ATOM   4009  C   LEU A 246      98.319  13.004  57.252  1.00 20.00           C
ATOM   4010  O   LEU A 246      98.171  13.360  56.083  1.00 20.00           O
ATOM   4011  HA  LEU A 246      96.213  12.995  57.610  1.00 20.00           H
ATOM   4012  CB  LEU A 246      97.081  14.137  59.178  1.00 20.00           C
ATOM   4013 1HB  LEU A 246      97.884  14.015  59.904  1.00 20.00           H
ATOM   4014 2HB  LEU A 246      97.291  15.049  58.621  1.00 20.00           H
ATOM   4015  CG  LEU A 246      95.768  14.329  59.940  1.00 20.00           C
ATOM   4016  HG  LEU A 246      95.560  13.416  60.498  1.00 20.00           H
ATOM   4017  CD1 LEU A 246      95.887  15.464  60.959  1.00 20.00           C
ATOM   4018 1HD1 LEU A 246      96.711  15.255  61.641  1.00 20.00           H
ATOM   4019 2HD1 LEU A 246      96.076  16.403  60.438  1.00 20.00           H
ATOM   4020 3HD1 LEU A 246      94.958  15.544  61.525  1.00 20.00           H
ATOM   4021  CD2 LEU A 246      94.600  14.545  58.976  1.00 20.00           C
ATOM   4022 1HD2 LEU A 246      93.748  14.949  59.521  1.00 20.00           H
ATOM   4023 2HD2 LEU A 246      94.898  15.247  58.196  1.00 20.00           H
ATOM   4024 3HD2 LEU A 246      94.323  13.594  58.522  1.00 20.00           H
ATOM   4025  HN  LEU A 246      97.217  11.782  59.925  1.00 20.00           H
ATOM   4026  N   ALA A 247      99.477  12.642  57.784  1.00 20.00           N
ATOM   4027  CA  ALA A 247     100.707  12.699  57.012  1.00 20.00           C
ATOM   4028  C   ALA A 247     100.698  11.656  55.893  1.00 20.00           C
ATOM   4029  O   ALA A 247     101.306  11.861  54.844  1.00 20.00           O
ATOM   4030  HA  ALA A 247     100.767  13.687  56.557  1.00 20.00           H
ATOM   4031  CB  ALA A 247     101.905  12.511  57.945  1.00 20.00           C
ATOM   4032 1HB  ALA A 247     101.915  13.308  58.689  1.00 20.00           H
ATOM   4033 2HB  ALA A 247     101.827  11.547  58.447  1.00 20.00           H
ATOM   4034 3HB  ALA A 247     102.826  12.545  57.364  1.00 20.00           H
ATOM   4035  HN  ALA A 247      99.583  12.315  58.723  1.00 20.00           H
ATOM   4036  N   PHE A 248     100.001  10.560  56.154  1.00 20.00           N
ATOM   4037  CA  PHE A 248      99.829   9.524  55.150  1.00 20.00           C
ATOM   4038  C   PHE A 248      98.992  10.057  53.986  1.00 20.00           C
ATOM   4039  O   PHE A 248      99.390   9.945  52.827  1.00 20.00           O
ATOM   4040  HA  PHE A 248     100.823   9.250  54.795  1.00 20.00           H
ATOM   4041  CB  PHE A 248      99.089   8.366  55.822  1.00 20.00           C
ATOM   4042 1HB  PHE A 248      99.644   8.059  56.708  1.00 20.00           H
ATOM   4043 2HB  PHE A 248      98.116   8.720  56.164  1.00 20.00           H
ATOM   4044  CG  PHE A 248      98.884   7.150  54.918  1.00 20.00           C
ATOM   4045  HD1 PHE A 248     100.637   6.168  55.613  1.00 20.00           H
ATOM   4046  CD1 PHE A 248      99.776   6.124  54.946  1.00 20.00           C
ATOM   4047  HD2 PHE A 248      97.095   7.917  54.063  1.00 20.00           H
ATOM   4048  CD2 PHE A 248      97.809   7.094  54.086  1.00 20.00           C
ATOM   4049  CE1 PHE A 248      99.586   4.994  54.106  1.00 20.00           C
ATOM   4050  HE1 PHE A 248     100.301   4.172  54.129  1.00 20.00           H
ATOM   4051  CE2 PHE A 248      97.619   5.965  53.246  1.00 20.00           C
ATOM   4052  HE2 PHE A 248      96.758   5.920  52.579  1.00 20.00           H
ATOM   4053  CZ  PHE A 248      98.511   4.939  53.274  1.00 20.00           C
ATOM   4054  HZ  PHE A 248      98.365   4.072  52.630  1.00 20.00           H
ATOM   4055  HN  PHE A 248      99.559  10.374  57.032  1.00 20.00           H
ATOM   4056  N   PHE A 249      97.846  10.625  54.334  1.00 20.00           N
ATOM   4057  CA  PHE A 249      96.949  11.176  53.332  1.00 20.00           C
ATOM   4058  C   PHE A 249      97.627  12.241  52.468  1.00 20.00           C
ATOM   4059  O   PHE A 249      97.340  12.354  51.277  1.00 20.00           O
ATOM   4060  HA  PHE A 249      96.636  10.352  52.691  1.00 20.00           H
ATOM   4061  CB  PHE A 249      95.788  11.831  54.083  1.00 20.00           C
ATOM   4062 1HB  PHE A 249      96.152  12.202  55.042  1.00 20.00           H
ATOM   4063 2HB  PHE A 249      95.445  12.696  53.516  1.00 20.00           H
ATOM   4064  CG  PHE A 249      94.602  10.897  54.331  1.00 20.00           C
ATOM   4065  HD1 PHE A 249      94.535  11.313  56.415  1.00 20.00           H
ATOM   4066  CD1 PHE A 249      94.096  10.759  55.585  1.00 20.00           C
ATOM   4067  HD2 PHE A 249      94.459  10.317  52.290  1.00 20.00           H
ATOM   4068  CD2 PHE A 249      94.053  10.206  53.296  1.00 20.00           C
ATOM   4069  CE1 PHE A 249      92.994   9.893  55.815  1.00 20.00           C
ATOM   4070  HE1 PHE A 249      92.589   9.781  56.820  1.00 20.00           H
ATOM   4071  CE2 PHE A 249      92.951   9.340  53.525  1.00 20.00           C
ATOM   4072  HE2 PHE A 249      92.512   8.786  52.696  1.00 20.00           H
ATOM   4073  CZ  PHE A 249      92.445   9.201  54.780  1.00 20.00           C
ATOM   4074  HZ  PHE A 249      91.600   8.536  54.956  1.00 20.00           H
ATOM   4075  HN  PHE A 249      97.529  10.711  55.278  1.00 20.00           H
ATOM   4076  N   ALA A 250      98.514  12.995  53.101  1.00 20.00           N
ATOM   4077  CA  ALA A 250      99.179  14.096  52.425  1.00 20.00           C
ATOM   4078  C   ALA A 250      99.742  13.658  51.071  1.00 20.00           C
ATOM   4079  O   ALA A 250      99.515  14.318  50.058  1.00 20.00           O
ATOM   4080  HA  ALA A 250      98.436  14.873  52.246  1.00 20.00           H
ATOM   4081  CB  ALA A 250     100.277  14.661  53.328  1.00 20.00           C
ATOM   4082 1HB  ALA A 250      99.846  14.953  54.285  1.00 20.00           H
ATOM   4083 2HB  ALA A 250     101.041  13.900  53.490  1.00 20.00           H
ATOM   4084 3HB  ALA A 250     100.728  15.531  52.851  1.00 20.00           H
ATOM   4085  HN  ALA A 250      98.778  12.864  54.056  1.00 20.00           H
ATOM   4086  N   CYS A 251     100.465  12.548  51.098  1.00 20.00           N
ATOM   4087  CA  CYS A 251     101.158  12.077  49.910  1.00 20.00           C
ATOM   4088  C   CYS A 251     100.271  11.276  48.956  1.00 20.00           C
ATOM   4089  O   CYS A 251     100.578  11.156  47.770  1.00 20.00           O
ATOM   4090  HA  CYS A 251     101.513  12.963  49.383  1.00 20.00           H
ATOM   4091  CB  CYS A 251     102.385  11.236  50.267  1.00 20.00           C
ATOM   4092 1HB  CYS A 251     102.948  10.998  49.365  1.00 20.00           H
ATOM   4093 2HB  CYS A 251     103.050  11.805  50.916  1.00 20.00           H
ATOM   4094  SG  CYS A 251     101.864   9.694  51.104  1.00 20.00           S
ATOM   4095  HG  CYS A 251     102.814   8.924  50.580  1.00 20.00           H
ATOM   4096  HN  CYS A 251     100.581  11.976  51.909  1.00 20.00           H
ATOM   4097  N   TRP A 252      99.189  10.747  49.508  1.00 20.00           N
ATOM   4098  CA  TRP A 252      98.301   9.889  48.741  1.00 20.00           C
ATOM   4099  C   TRP A 252      97.211  10.655  47.989  1.00 20.00           C
ATOM   4100  O   TRP A 252      96.824  10.270  46.887  1.00 20.00           O
ATOM   4101  HA  TRP A 252      98.903   9.365  47.999  1.00 20.00           H
ATOM   4102  CB  TRP A 252      97.665   8.821  49.634  1.00 20.00           C
ATOM   4103 1HB  TRP A 252      97.472   9.251  50.616  1.00 20.00           H
ATOM   4104 2HB  TRP A 252      96.700   8.539  49.214  1.00 20.00           H
ATOM   4105  CG  TRP A 252      98.519   7.562  49.802  1.00 20.00           C
ATOM   4106  CD1 TRP A 252      99.262   7.205  50.859  1.00 20.00           C
ATOM   4107  HD1 TRP A 252      99.354   7.794  51.771  1.00 20.00           H
ATOM   4108  CD2 TRP A 252      98.688   6.503  48.838  1.00 20.00           C
ATOM   4109  NE1 TRP A 252      99.895   5.997  50.646  1.00 20.00           N
ATOM   4110  HE1 TRP A 252     100.501   5.526  51.287  1.00 20.00           H
ATOM   4111  CE2 TRP A 252      99.535   5.557  49.378  1.00 20.00           C
ATOM   4112  HE3 TRP A 252      97.473   7.081  47.101  1.00 20.00           H
ATOM   4113  CE3 TRP A 252      98.144   6.348  47.550  1.00 20.00           C
ATOM   4114  HZ2 TRP A 252     100.585   3.658  49.151  1.00 20.00           H
ATOM   4115  CZ2 TRP A 252      99.914   4.391  48.702  1.00 20.00           C
ATOM   4116  HZ3 TRP A 252      98.138   5.009  45.886  1.00 20.00           H
ATOM   4117  CZ3 TRP A 252      98.532   5.178  46.888  1.00 20.00           C
ATOM   4118  HH2 TRP A 252      99.638   3.329  46.837  1.00 20.00           H
ATOM   4119  CH2 TRP A 252      99.383   4.216  47.418  1.00 20.00           C
ATOM   4120  HN  TRP A 252      98.916  10.896  50.458  1.00 20.00           H
ATOM   4121  N   LEU A 253      96.748  11.728  48.615  1.00 20.00           N
ATOM   4122  CA  LEU A 253      95.614  12.469  48.089  1.00 20.00           C
ATOM   4123  C   LEU A 253      95.831  12.915  46.642  1.00 20.00           C
ATOM   4124  O   LEU A 253      94.929  12.807  45.813  1.00 20.00           O
ATOM   4125  HA  LEU A 253      94.755  11.797  48.091  1.00 20.00           H
ATOM   4126  CB  LEU A 253      95.271  13.645  49.006  1.00 20.00           C
ATOM   4127 1HB  LEU A 253      96.202  14.098  49.346  1.00 20.00           H
ATOM   4128 2HB  LEU A 253      94.747  14.398  48.417  1.00 20.00           H
ATOM   4129  CG  LEU A 253      94.419  13.313  50.233  1.00 20.00           C
ATOM   4130  HG  LEU A 253      94.808  12.399  50.681  1.00 20.00           H
ATOM   4131  CD1 LEU A 253      94.527  14.415  51.289  1.00 20.00           C
ATOM   4132 1HD1 LEU A 253      94.200  15.362  50.861  1.00 20.00           H
ATOM   4133 2HD1 LEU A 253      93.896  14.164  52.141  1.00 20.00           H
ATOM   4134 3HD1 LEU A 253      95.563  14.503  51.617  1.00 20.00           H
ATOM   4135  CD2 LEU A 253      92.967  13.041  49.835  1.00 20.00           C
ATOM   4136 1HD2 LEU A 253      92.917  12.122  49.250  1.00 20.00           H
ATOM   4137 2HD2 LEU A 253      92.359  12.933  50.733  1.00 20.00           H
ATOM   4138 3HD2 LEU A 253      92.592  13.872  49.239  1.00 20.00           H
ATOM   4139  HN  LEU A 253      97.132  12.090  49.464  1.00 20.00           H
ATOM   4140  N   PRO A 254      97.027  13.421  46.313  1.00 20.00           N
ATOM   4141  CA  PRO A 254      97.323  13.826  44.936  1.00 20.00           C
ATOM   4142  C   PRO A 254      97.043  12.730  43.921  1.00 20.00           C
ATOM   4143  O   PRO A 254      96.567  13.005  42.820  1.00 20.00           O
ATOM   4144  HA  PRO A 254      96.674  14.651  44.641  1.00 20.00           H
ATOM   4145  CB  PRO A 254      98.809  14.186  44.975  1.00 20.00           C
ATOM   4146 1HB  PRO A 254      99.436  13.332  44.719  1.00 20.00           H
ATOM   4147 2HB  PRO A 254      99.049  14.979  44.267  1.00 20.00           H
ATOM   4148  CG  PRO A 254      99.027  14.632  46.416  1.00 20.00           C
ATOM   4149 1HG  PRO A 254     100.078  14.585  46.700  1.00 20.00           H
ATOM   4150 2HG  PRO A 254      98.713  15.664  46.572  1.00 20.00           H
ATOM   4151  CD  PRO A 254      98.177  13.652  47.207  1.00 20.00           C
ATOM   4152 1HD  PRO A 254      98.714  12.726  47.415  1.00 20.00           H
ATOM   4153 2HD  PRO A 254      97.873  14.064  48.169  1.00 20.00           H
ATOM   4154  N   TYR A 255      97.347  11.504  44.322  1.00 20.00           N
ATOM   4155  CA  TYR A 255      97.219  10.369  43.424  1.00 20.00           C
ATOM   4156  C   TYR A 255      95.750   9.985  43.231  1.00 20.00           C
ATOM   4157  O   TYR A 255      95.332   9.650  42.124  1.00 20.00           O
ATOM   4158  HA  TYR A 255      97.641  10.653  42.460  1.00 20.00           H
ATOM   4159  CB  TYR A 255      97.952   9.210  44.101  1.00 20.00           C
ATOM   4160 1HB  TYR A 255      98.949   9.542  44.389  1.00 20.00           H
ATOM   4161 2HB  TYR A 255      97.426   8.948  45.020  1.00 20.00           H
ATOM   4162  CG  TYR A 255      98.079   7.959  43.229  1.00 20.00           C
ATOM   4163  HD1 TYR A 255      97.042   6.704  44.624  1.00 20.00           H
ATOM   4164  CD1 TYR A 255      97.550   6.760  43.661  1.00 20.00           C
ATOM   4165  CD2 TYR A 255      98.723   8.031  42.010  1.00 20.00           C
ATOM   4166  HD2 TYR A 255      99.140   8.978  41.669  1.00 20.00           H
ATOM   4167  CE1 TYR A 255      97.670   5.583  42.840  1.00 20.00           C
ATOM   4168  HE1 TYR A 255      97.257   4.629  43.169  1.00 20.00           H
ATOM   4169  CE2 TYR A 255      98.842   6.854  41.190  1.00 20.00           C
ATOM   4170  HE2 TYR A 255      99.348   6.896  40.225  1.00 20.00           H
ATOM   4171  CZ  TYR A 255      98.310   5.688  41.645  1.00 20.00           C
ATOM   4172  HH  TYR A 255      99.271   4.614  40.340  1.00 20.00           H
ATOM   4173  OH  TYR A 255      98.423   4.576  40.869  1.00 20.00           O
ATOM   4174  HN  TYR A 255      97.676  11.281  45.240  1.00 20.00           H
ATOM   4175  N   TYR A 256      95.007  10.047  44.327  1.00 20.00           N
ATOM   4176  CA  TYR A 256      93.584   9.755  44.283  1.00 20.00           C
ATOM   4177  C   TYR A 256      92.774  10.860  43.601  1.00 20.00           C
ATOM   4178  O   TYR A 256      91.710  10.599  43.042  1.00 20.00           O
ATOM   4179  HA  TYR A 256      93.447   8.834  43.718  1.00 20.00           H
ATOM   4180  CB  TYR A 256      93.129   9.659  45.740  1.00 20.00           C
ATOM   4181 1HB  TYR A 256      93.648  10.420  46.324  1.00 20.00           H
ATOM   4182 2HB  TYR A 256      92.064   9.888  45.794  1.00 20.00           H
ATOM   4183  CG  TYR A 256      93.374   8.291  46.380  1.00 20.00           C
ATOM   4184  HD1 TYR A 256      94.767   9.053  47.821  1.00 20.00           H
ATOM   4185  CD1 TYR A 256      94.250   8.172  47.440  1.00 20.00           C
ATOM   4186  CD2 TYR A 256      92.720   7.176  45.897  1.00 20.00           C
ATOM   4187  HD2 TYR A 256      92.028   7.270  45.060  1.00 20.00           H
ATOM   4188  CE1 TYR A 256      94.481   6.884  48.042  1.00 20.00           C
ATOM   4189  HE1 TYR A 256      95.170   6.776  48.879  1.00 20.00           H
ATOM   4190  CE2 TYR A 256      92.951   5.889  46.499  1.00 20.00           C
ATOM   4191  HE2 TYR A 256      92.440   5.000  46.127  1.00 20.00           H
ATOM   4192  CZ  TYR A 256      93.820   5.806  47.542  1.00 20.00           C
ATOM   4193  HH  TYR A 256      94.998   4.504  48.374  1.00 20.00           H
ATOM   4194  OH  TYR A 256      94.038   4.590  48.110  1.00 20.00           O
ATOM   4195  HN  TYR A 256      95.361  10.291  45.229  1.00 20.00           H
ATOM   4196  N   ILE A 257      93.309  12.070  43.669  1.00 20.00           N
ATOM   4197  CA  ILE A 257      92.761  13.175  42.901  1.00 20.00           C
ATOM   4198  C   ILE A 257      93.050  12.902  41.424  1.00 20.00           C
ATOM   4199  O   ILE A 257      92.189  13.108  40.570  1.00 20.00           O
ATOM   4200  HA  ILE A 257      91.683  13.181  43.060  1.00 20.00           H
ATOM   4201  HB  ILE A 257      94.380  14.412  43.551  1.00 20.00           H
ATOM   4202  CB  ILE A 257      93.303  14.509  43.420  1.00 20.00           C
ATOM   4203  CG1 ILE A 257      92.709  14.846  44.789  1.00 20.00           C
ATOM   4204 1HG1 ILE A 257      91.705  15.251  44.664  1.00 20.00           H
ATOM   4205 2HG1 ILE A 257      92.614  13.937  45.382  1.00 20.00           H
ATOM   4206  CG2 ILE A 257      93.070  15.628  42.403  1.00 20.00           C
ATOM   4207 1HG2 ILE A 257      93.657  15.431  41.505  1.00 20.00           H
ATOM   4208 2HG2 ILE A 257      92.012  15.669  42.143  1.00 20.00           H
ATOM   4209 3HG2 ILE A 257      93.376  16.581  42.835  1.00 20.00           H
ATOM   4210  CD1 ILE A 257      93.584  15.858  45.532  1.00 20.00           C
ATOM   4211 1HD1 ILE A 257      93.559  16.813  45.008  1.00 20.00           H
ATOM   4212 2HD1 ILE A 257      93.206  15.989  46.546  1.00 20.00           H
ATOM   4213 3HD1 ILE A 257      94.610  15.491  45.571  1.00 20.00           H
ATOM   4214  HN  ILE A 257      94.101  12.301  44.236  1.00 20.00           H
ATOM   4215  N   GLY A 258      94.266  12.442  41.167  1.00 20.00           N
ATOM   4216  CA  GLY A 258      94.627  11.983  39.836  1.00 20.00           C
ATOM   4217  C   GLY A 258      93.611  10.971  39.303  1.00 20.00           C
ATOM   4218  O   GLY A 258      93.119  11.110  38.184  1.00 20.00           O
ATOM   4219 1HA  GLY A 258      94.684  12.834  39.157  1.00 20.00           H
ATOM   4220 2HA  GLY A 258      95.617  11.528  39.860  1.00 20.00           H
ATOM   4221  HN  GLY A 258      94.996  12.379  41.847  1.00 20.00           H
ATOM   4222  N   ILE A 259      93.327   9.974  40.128  1.00 20.00           N
ATOM   4223  CA  ILE A 259      92.409   8.918  39.738  1.00 20.00           C
ATOM   4224  C   ILE A 259      91.015   9.499  39.500  1.00 20.00           C
ATOM   4225  O   ILE A 259      90.361   9.170  38.512  1.00 20.00           O
ATOM   4226  HA  ILE A 259      92.770   8.502  38.797  1.00 20.00           H
ATOM   4227  HB  ILE A 259      92.361   8.228  41.762  1.00 20.00           H
ATOM   4228  CB  ILE A 259      92.426   7.786  40.768  1.00 20.00           C
ATOM   4229  CG1 ILE A 259      93.742   7.007  40.705  1.00 20.00           C
ATOM   4230 1HG1 ILE A 259      93.668   6.222  39.953  1.00 20.00           H
ATOM   4231 2HG1 ILE A 259      94.548   7.672  40.394  1.00 20.00           H
ATOM   4232  CG2 ILE A 259      91.211   6.873  40.599  1.00 20.00           C
ATOM   4233 1HG2 ILE A 259      90.309   7.409  40.895  1.00 20.00           H
ATOM   4234 2HG2 ILE A 259      91.127   6.569  39.556  1.00 20.00           H
ATOM   4235 3HG2 ILE A 259      91.330   5.989  41.227  1.00 20.00           H
ATOM   4236  CD1 ILE A 259      94.079   6.390  42.064  1.00 20.00           C
ATOM   4237 1HD1 ILE A 259      93.172   5.990  42.516  1.00 20.00           H
ATOM   4238 2HD1 ILE A 259      94.802   5.585  41.928  1.00 20.00           H
ATOM   4239 3HD1 ILE A 259      94.503   7.154  42.715  1.00 20.00           H
ATOM   4240  HN  ILE A 259      93.712   9.882  41.047  1.00 20.00           H
ATOM   4241  N   SER A 260      90.599  10.355  40.423  1.00 20.00           N
ATOM   4242  CA  SER A 260      89.290  10.978  40.331  1.00 20.00           C
ATOM   4243  C   SER A 260      89.088  11.723  39.010  1.00 20.00           C
ATOM   4244  O   SER A 260      88.021  11.642  38.404  1.00 20.00           O
ATOM   4245  HA  SER A 260      88.575  10.159  40.398  1.00 20.00           H
ATOM   4246  CB  SER A 260      89.061  11.951  41.489  1.00 20.00           C
ATOM   4247 1HB  SER A 260      89.868  12.683  41.513  1.00 20.00           H
ATOM   4248 2HB  SER A 260      88.136  12.503  41.321  1.00 20.00           H
ATOM   4249  OG  SER A 260      88.992  11.281  42.744  1.00 20.00           O
ATOM   4250  HG  SER A 260      89.914  11.078  43.075  1.00 20.00           H
ATOM   4251  HN  SER A 260      91.140  10.622  41.221  1.00 20.00           H
ATOM   4252  N   ILE A 261      90.131  12.431  38.601  1.00 20.00           N
ATOM   4253  CA  ILE A 261      90.106  13.135  37.330  1.00 20.00           C
ATOM   4254  C   ILE A 261      90.111  12.103  36.201  1.00 20.00           C
ATOM   4255  O   ILE A 261      89.346  12.220  35.244  1.00 20.00           O
ATOM   4256  HA  ILE A 261      89.173  13.698  37.287  1.00 20.00           H
ATOM   4257  HB  ILE A 261      92.180  13.630  37.486  1.00 20.00           H
ATOM   4258  CB  ILE A 261      91.250  14.148  37.256  1.00 20.00           C
ATOM   4259  CG1 ILE A 261      91.075  15.250  38.303  1.00 20.00           C
ATOM   4260 1HG1 ILE A 261      90.366  15.994  37.938  1.00 20.00           H
ATOM   4261 2HG1 ILE A 261      90.652  14.827  39.214  1.00 20.00           H
ATOM   4262  CG2 ILE A 261      91.387  14.717  35.842  1.00 20.00           C
ATOM   4263 1HG2 ILE A 261      91.621  13.911  35.147  1.00 20.00           H
ATOM   4264 2HG2 ILE A 261      90.450  15.190  35.548  1.00 20.00           H
ATOM   4265 3HG2 ILE A 261      92.189  15.456  35.825  1.00 20.00           H
ATOM   4266  CD1 ILE A 261      92.412  15.923  38.619  1.00 20.00           C
ATOM   4267 1HD1 ILE A 261      93.136  15.168  38.923  1.00 20.00           H
ATOM   4268 2HD1 ILE A 261      92.777  16.441  37.732  1.00 20.00           H
ATOM   4269 3HD1 ILE A 261      92.275  16.641  39.428  1.00 20.00           H
ATOM   4270  HN  ILE A 261      90.980  12.528  39.120  1.00 20.00           H
ATOM   4271  N   ASP A 262      90.982  11.116  36.348  1.00 20.00           N
ATOM   4272  CA  ASP A 262      91.207  10.150  35.286  1.00 20.00           C
ATOM   4273  C   ASP A 262      89.895   9.473  34.885  1.00 20.00           C
ATOM   4274  O   ASP A 262      89.635   9.268  33.700  1.00 20.00           O
ATOM   4275  HA  ASP A 262      91.636  10.723  34.464  1.00 20.00           H
ATOM   4276  CB  ASP A 262      92.168   9.048  35.737  1.00 20.00           C
ATOM   4277 1HB  ASP A 262      93.040   9.494  36.215  1.00 20.00           H
ATOM   4278 2HB  ASP A 262      91.682   8.420  36.484  1.00 20.00           H
ATOM   4279  CG  ASP A 262      92.612   8.189  34.552  1.00 20.00           C
ATOM   4280  OD1 ASP A 262      93.648   8.546  33.950  1.00 20.00           O
ATOM   4281  OD2 ASP A 262      91.906   7.196  34.274  1.00 20.00           O
ATOM   4282  HN  ASP A 262      91.528  10.971  37.174  1.00 20.00           H
ATOM   4283  N   SER A 263      89.103   9.145  35.895  1.00 20.00           N
ATOM   4284  CA  SER A 263      87.854   8.438  35.667  1.00 20.00           C
ATOM   4285  C   SER A 263      86.929   9.077  34.628  1.00 20.00           C
ATOM   4286  O   SER A 263      86.289   8.375  33.847  1.00 20.00           O
ATOM   4287  HA  SER A 263      88.142   7.451  35.306  1.00 20.00           H
ATOM   4288  CB  SER A 263      87.057   8.294  36.965  1.00 20.00           C
ATOM   4289 1HB  SER A 263      86.268   7.555  36.826  1.00 20.00           H
ATOM   4290 2HB  SER A 263      87.711   7.917  37.751  1.00 20.00           H
ATOM   4291  OG  SER A 263      86.483   9.530  37.379  1.00 20.00           O
ATOM   4292  HG  SER A 263      87.198  10.147  37.708  1.00 20.00           H
ATOM   4293  HN  SER A 263      89.302   9.352  36.852  1.00 20.00           H
ATOM   4294  N   PHE A 264      86.889  10.401  34.654  1.00 20.00           N
ATOM   4295  CA  PHE A 264      86.002  11.140  33.771  1.00 20.00           C
ATOM   4296  C   PHE A 264      86.475  11.098  32.317  1.00 20.00           C
ATOM   4297  O   PHE A 264      85.666  11.185  31.394  1.00 20.00           O
ATOM   4298  HA  PHE A 264      85.019  10.674  33.836  1.00 20.00           H
ATOM   4299  CB  PHE A 264      86.011  12.595  34.244  1.00 20.00           C
ATOM   4300 1HB  PHE A 264      86.996  13.023  34.052  1.00 20.00           H
ATOM   4301 2HB  PHE A 264      85.296  13.164  33.650  1.00 20.00           H
ATOM   4302  CG  PHE A 264      85.675  12.770  35.726  1.00 20.00           C
ATOM   4303  HD1 PHE A 264      84.056  11.394  35.660  1.00 20.00           H
ATOM   4304  CD1 PHE A 264      84.643  12.076  36.276  1.00 20.00           C
ATOM   4305  HD2 PHE A 264      87.236  14.177  36.053  1.00 20.00           H
ATOM   4306  CD2 PHE A 264      86.409  13.620  36.494  1.00 20.00           C
ATOM   4307  CE1 PHE A 264      84.331  12.238  37.652  1.00 20.00           C
ATOM   4308  HE1 PHE A 264      83.504  11.682  38.092  1.00 20.00           H
ATOM   4309  CE2 PHE A 264      86.097  13.782  37.870  1.00 20.00           C
ATOM   4310  HE2 PHE A 264      86.684  14.464  38.485  1.00 20.00           H
ATOM   4311  CZ  PHE A 264      85.065  13.088  38.419  1.00 20.00           C
ATOM   4312  HZ  PHE A 264      84.825  13.213  39.476  1.00 20.00           H
ATOM   4313  HN  PHE A 264      87.447  10.966  35.261  1.00 20.00           H
ATOM   4314  N   ILE A 265      87.784  10.965  32.157  1.00 20.00           N
ATOM   4315  CA  ILE A 265      88.365  10.817  30.834  1.00 20.00           C
ATOM   4316  C   ILE A 265      88.105   9.383  30.370  1.00 20.00           C
ATOM   4317  O   ILE A 265      87.716   9.157  29.225  1.00 20.00           O
ATOM   4318  HA  ILE A 265      87.846  11.508  30.170  1.00 20.00           H
ATOM   4319  HB  ILE A 265      90.351  10.631  31.606  1.00 20.00           H
ATOM   4320  CB  ILE A 265      89.840  11.224  30.848  1.00 20.00           C
ATOM   4321  CG1 ILE A 265      90.000  12.694  31.241  1.00 20.00           C
ATOM   4322 1HG1 ILE A 265      89.704  13.331  30.408  1.00 20.00           H
ATOM   4323 2HG1 ILE A 265      89.333  12.926  32.072  1.00 20.00           H
ATOM   4324  CG2 ILE A 265      90.507  10.914  29.506  1.00 20.00           C
ATOM   4325 1HG2 ILE A 265      90.405   9.851  29.286  1.00 20.00           H
ATOM   4326 2HG2 ILE A 265      90.027  11.496  28.719  1.00 20.00           H
ATOM   4327 3HG2 ILE A 265      91.564  11.175  29.557  1.00 20.00           H
ATOM   4328  CD1 ILE A 265      91.445  13.002  31.638  1.00 20.00           C
ATOM   4329 1HD1 ILE A 265      91.790  12.259  32.357  1.00 20.00           H
ATOM   4330 2HD1 ILE A 265      92.079  12.972  30.752  1.00 20.00           H
ATOM   4331 3HD1 ILE A 265      91.495  13.993  32.088  1.00 20.00           H
ATOM   4332  HN  ILE A 265      88.441  10.958  32.911  1.00 20.00           H
ATOM   4333  N   LEU A 266      88.328   8.449  31.284  1.00 20.00           N
ATOM   4334  CA  LEU A 266      88.128   7.042  30.981  1.00 20.00           C
ATOM   4335  C   LEU A 266      86.688   6.790  30.532  1.00 20.00           C
ATOM   4336  O   LEU A 266      86.450   6.032  29.593  1.00 20.00           O
ATOM   4337  HA  LEU A 266      88.788   6.790  30.150  1.00 20.00           H
ATOM   4338  CB  LEU A 266      88.545   6.174  32.170  1.00 20.00           C
ATOM   4339 1HB  LEU A 266      89.597   6.364  32.382  1.00 20.00           H
ATOM   4340 2HB  LEU A 266      87.980   6.496  33.045  1.00 20.00           H
ATOM   4341  CG  LEU A 266      88.352   4.666  31.999  1.00 20.00           C
ATOM   4342  HG  LEU A 266      87.320   4.486  31.698  1.00 20.00           H
ATOM   4343  CD1 LEU A 266      89.250   4.121  30.887  1.00 20.00           C
ATOM   4344 1HD1 LEU A 266      89.169   3.034  30.854  1.00 20.00           H
ATOM   4345 2HD1 LEU A 266      88.936   4.537  29.929  1.00 20.00           H
ATOM   4346 3HD1 LEU A 266      90.284   4.403  31.083  1.00 20.00           H
ATOM   4347  CD2 LEU A 266      88.570   3.932  33.323  1.00 20.00           C
ATOM   4348 1HD2 LEU A 266      87.820   4.254  34.046  1.00 20.00           H
ATOM   4349 2HD2 LEU A 266      88.482   2.857  33.162  1.00 20.00           H
ATOM   4350 3HD2 LEU A 266      89.565   4.161  33.706  1.00 20.00           H
ATOM   4351  HN  LEU A 266      88.640   8.641  32.214  1.00 20.00           H
ATOM   4352  N   LEU A 267      85.763   7.441  31.223  1.00 20.00           N
ATOM   4353  CA  LEU A 267      84.349   7.235  30.961  1.00 20.00           C
ATOM   4354  C   LEU A 267      83.810   8.146  29.856  1.00 20.00           C
ATOM   4355  O   LEU A 267      82.600   8.234  29.655  1.00 20.00           O
ATOM   4356  HA  LEU A 267      84.228   6.210  30.612  1.00 20.00           H
ATOM   4357  CB  LEU A 267      83.539   7.373  32.251  1.00 20.00           C
ATOM   4358 1HB  LEU A 267      83.718   8.365  32.665  1.00 20.00           H
ATOM   4359 2HB  LEU A 267      82.480   7.319  32.000  1.00 20.00           H
ATOM   4360  CG  LEU A 267      83.830   6.337  33.339  1.00 20.00           C
ATOM   4361  HG  LEU A 267      84.910   6.203  33.404  1.00 20.00           H
ATOM   4362  CD1 LEU A 267      83.353   6.830  34.707  1.00 20.00           C
ATOM   4363 1HD1 LEU A 267      83.872   7.754  34.961  1.00 20.00           H
ATOM   4364 2HD1 LEU A 267      82.279   7.014  34.673  1.00 20.00           H
ATOM   4365 3HD1 LEU A 267      83.568   6.073  35.461  1.00 20.00           H
ATOM   4366  CD2 LEU A 267      83.228   4.978  32.978  1.00 20.00           C
ATOM   4367 1HD2 LEU A 267      83.371   4.285  33.806  1.00 20.00           H
ATOM   4368 2HD2 LEU A 267      82.162   5.094  32.781  1.00 20.00           H
ATOM   4369 3HD2 LEU A 267      83.721   4.587  32.088  1.00 20.00           H
ATOM   4370  HN  LEU A 267      85.967   8.098  31.949  1.00 20.00           H
ATOM   4371  N   GLU A 268      84.735   8.800  29.168  1.00 20.00           N
ATOM   4372  CA  GLU A 268      84.371   9.659  28.054  1.00 20.00           C
ATOM   4373  C   GLU A 268      83.335  10.721  28.427  1.00 20.00           C
ATOM   4374  O   GLU A 268      82.425  11.005  27.650  1.00 20.00           O
ATOM   4375  HA  GLU A 268      85.294  10.160  27.762  1.00 20.00           H
ATOM   4376  CB  GLU A 268      83.853   8.835  26.873  1.00 20.00           C
ATOM   4377 1HB  GLU A 268      83.016   8.216  27.197  1.00 20.00           H
ATOM   4378 2HB  GLU A 268      83.604   9.498  26.044  1.00 20.00           H
ATOM   4379  CG  GLU A 268      84.932   7.882  26.354  1.00 20.00           C
ATOM   4380 1HG  GLU A 268      85.873   8.420  26.241  1.00 20.00           H
ATOM   4381 2HG  GLU A 268      85.103   7.089  27.082  1.00 20.00           H
ATOM   4382  CD  GLU A 268      84.524   7.271  25.012  1.00 20.00           C
ATOM   4383  OE1 GLU A 268      84.901   7.865  23.979  1.00 20.00           O
ATOM   4384  OE2 GLU A 268      83.843   6.223  25.050  1.00 20.00           O
ATOM   4385  HN  GLU A 268      85.715   8.750  29.361  1.00 20.00           H
ATOM   4386  N   ILE A 269      83.508  11.279  29.616  1.00 20.00           N
ATOM   4387  CA  ILE A 269      82.692  12.403  30.041  1.00 20.00           C
ATOM   4388  C   ILE A 269      83.461  13.673  29.671  1.00 20.00           C
ATOM   4389  O   ILE A 269      82.973  14.495  28.897  1.00 20.00           O
ATOM   4390  HA  ILE A 269      81.760  12.362  29.477  1.00 20.00           H
ATOM   4391  HB  ILE A 269      83.255  12.231  32.097  1.00 20.00           H
ATOM   4392  CB  ILE A 269      82.330  12.273  31.522  1.00 20.00           C
ATOM   4393  CG1 ILE A 269      81.573  10.970  31.789  1.00 20.00           C
ATOM   4394 1HG1 ILE A 269      80.580  11.024  31.342  1.00 20.00           H
ATOM   4395 2HG1 ILE A 269      82.093  10.139  31.312  1.00 20.00           H
ATOM   4396  CG2 ILE A 269      81.552  13.498  32.006  1.00 20.00           C
ATOM   4397 1HG2 ILE A 269      82.113  14.402  31.769  1.00 20.00           H
ATOM   4398 2HG2 ILE A 269      80.582  13.531  31.510  1.00 20.00           H
ATOM   4399 3HG2 ILE A 269      81.406  13.432  33.084  1.00 20.00           H
ATOM   4400  CD1 ILE A 269      81.449  10.706  33.291  1.00 20.00           C
ATOM   4401 1HD1 ILE A 269      82.421  10.840  33.765  1.00 20.00           H
ATOM   4402 2HD1 ILE A 269      80.734  11.405  33.724  1.00 20.00           H
ATOM   4403 3HD1 ILE A 269      81.103   9.685  33.453  1.00 20.00           H
ATOM   4404  HN  ILE A 269      84.190  10.976  30.282  1.00 20.00           H
ATOM   4405  N   ILE A 270      84.651  13.793  30.241  1.00 20.00           N
ATOM   4406  CA  ILE A 270      85.503  14.936  29.960  1.00 20.00           C
ATOM   4407  C   ILE A 270      86.448  14.506  28.837  1.00 20.00           C
ATOM   4408  O   ILE A 270      87.429  13.805  29.080  1.00 20.00           O
ATOM   4409  HA  ILE A 270      84.861  15.745  29.611  1.00 20.00           H
ATOM   4410  HB  ILE A 270      86.719  14.580  31.683  1.00 20.00           H
ATOM   4411  CB  ILE A 270      86.187  15.422  31.240  1.00 20.00           C
ATOM   4412  CG1 ILE A 270      85.157  15.897  32.266  1.00 20.00           C
ATOM   4413 1HG1 ILE A 270      84.628  16.768  31.879  1.00 20.00           H
ATOM   4414 2HG1 ILE A 270      84.412  15.118  32.427  1.00 20.00           H
ATOM   4415  CG2 ILE A 270      87.228  16.500  30.930  1.00 20.00           C
ATOM   4416 1HG2 ILE A 270      87.964  16.104  30.230  1.00 20.00           H
ATOM   4417 2HG2 ILE A 270      86.734  17.365  30.487  1.00 20.00           H
ATOM   4418 3HG2 ILE A 270      87.726  16.799  31.852  1.00 20.00           H
ATOM   4419  CD1 ILE A 270      85.829  16.250  33.594  1.00 20.00           C
ATOM   4420 1HD1 ILE A 270      85.081  16.264  34.387  1.00 20.00           H
ATOM   4421 2HD1 ILE A 270      86.591  15.506  33.825  1.00 20.00           H
ATOM   4422 3HD1 ILE A 270      86.293  17.233  33.516  1.00 20.00           H
ATOM   4423  HN  ILE A 270      85.033  13.129  30.883  1.00 20.00           H
ATOM   4424  N   LYS A 271      86.120  14.944  27.630  1.00 20.00           N
ATOM   4425  CA  LYS A 271      86.871  14.535  26.455  1.00 20.00           C
ATOM   4426  C   LYS A 271      87.780  15.699  26.054  1.00 20.00           C
ATOM   4427  O   LYS A 271      87.309  16.815  25.842  1.00 20.00           O
ATOM   4428  HA  LYS A 271      87.487  13.683  26.742  1.00 20.00           H
ATOM   4429  CB  LYS A 271      85.924  14.059  25.353  1.00 20.00           C
ATOM   4430 1HB  LYS A 271      85.364  14.907  24.957  1.00 20.00           H
ATOM   4431 2HB  LYS A 271      86.501  13.645  24.526  1.00 20.00           H
ATOM   4432  CG  LYS A 271      84.952  13.003  25.883  1.00 20.00           C
ATOM   4433 1HG  LYS A 271      85.493  12.281  26.495  1.00 20.00           H
ATOM   4434 2HG  LYS A 271      84.211  13.476  26.527  1.00 20.00           H
ATOM   4435  CD  LYS A 271      84.249  12.278  24.733  1.00 20.00           C
ATOM   4436 1HD  LYS A 271      83.302  11.868  25.082  1.00 20.00           H
ATOM   4437 2HD  LYS A 271      84.017  12.988  23.939  1.00 20.00           H
ATOM   4438  CE  LYS A 271      85.124  11.152  24.178  1.00 20.00           C
ATOM   4439 1HE  LYS A 271      85.976  11.575  23.645  1.00 20.00           H
ATOM   4440 2HE  LYS A 271      85.525  10.557  24.998  1.00 20.00           H
ATOM   4441  NZ  LYS A 271      84.341  10.288  23.267  1.00 20.00           N
ATOM   4442 1HZ  LYS A 271      84.808   9.394  23.163  1.00 20.00           H
ATOM   4443 2HZ  LYS A 271      83.414  10.143  23.653  1.00 20.00           H
ATOM   4444 3HZ  LYS A 271      84.263  10.736  22.360  1.00 20.00           H
ATOM   4445  HN  LYS A 271      85.358  15.566  27.449  1.00 20.00           H
ATOM   4446  N   GLN A 272      89.067  15.398  25.961  1.00 20.00           N
ATOM   4447  CA  GLN A 272      90.062  16.430  25.726  1.00 20.00           C
ATOM   4448  C   GLN A 272      91.105  15.967  24.707  1.00 20.00           C
ATOM   4449  O   GLN A 272      91.158  14.788  24.361  1.00 20.00           O
ATOM   4450  HA  GLN A 272      89.510  17.279  25.323  1.00 20.00           H
ATOM   4451  CB  GLN A 272      90.737  16.849  27.034  1.00 20.00           C
ATOM   4452 1HB  GLN A 272      91.202  15.981  27.502  1.00 20.00           H
ATOM   4453 2HB  GLN A 272      91.534  17.562  26.824  1.00 20.00           H
ATOM   4454  CG  GLN A 272      89.727  17.474  27.998  1.00 20.00           C
ATOM   4455 1HG  GLN A 272      89.208  18.295  27.504  1.00 20.00           H
ATOM   4456 2HG  GLN A 272      88.971  16.735  28.267  1.00 20.00           H
ATOM   4457  CD  GLN A 272      90.419  17.987  29.262  1.00 20.00           C
ATOM   4458  OE1 GLN A 272      90.617  19.176  29.453  1.00 20.00           O
ATOM   4459  NE2 GLN A 272      90.775  17.028  30.111  1.00 20.00           N
ATOM   4460 1HE2 GLN A 272      90.584  16.071  29.893  1.00 20.00           H
ATOM   4461 2HE2 GLN A 272      91.235  17.263  30.967  1.00 20.00           H
ATOM   4462  HN  GLN A 272      89.432  14.470  26.044  1.00 20.00           H
ATOM   4463  N   GLY A 273      91.907  16.919  24.254  1.00 20.00           N
ATOM   4464  CA  GLY A 273      92.920  16.630  23.254  1.00 20.00           C
ATOM   4465  C   GLY A 273      94.088  15.838  23.846  1.00 20.00           C
ATOM   4466  O   GLY A 273      94.020  15.386  24.988  1.00 20.00           O
ATOM   4467 1HA  GLY A 273      92.477  16.064  22.435  1.00 20.00           H
ATOM   4468 2HA  GLY A 273      93.295  17.563  22.830  1.00 20.00           H
ATOM   4469  HN  GLY A 273      91.872  17.871  24.558  1.00 20.00           H
ATOM   4470  N   CYS A 274      95.131  15.693  23.042  1.00 20.00           N
ATOM   4471  CA  CYS A 274      96.262  14.865  23.425  1.00 20.00           C
ATOM   4472  C   CYS A 274      97.006  15.449  24.628  1.00 20.00           C
ATOM   4473  O   CYS A 274      97.338  14.727  25.567  1.00 20.00           O
ATOM   4474  HA  CYS A 274      95.859  13.888  23.691  1.00 20.00           H
ATOM   4475  CB  CYS A 274      97.231  14.657  22.260  1.00 20.00           C
ATOM   4476 1HB  CYS A 274      96.695  14.267  21.395  1.00 20.00           H
ATOM   4477 2HB  CYS A 274      97.665  15.612  21.962  1.00 20.00           H
ATOM   4478  SG  CYS A 274      98.557  13.495  22.749  1.00 20.00           S
ATOM   4479  HN  CYS A 274      95.211  16.129  22.145  1.00 20.00           H
ATOM   4480  N   GLU A 275      97.247  16.750  24.561  1.00 20.00           N
ATOM   4481  CA  GLU A 275      98.065  17.413  25.562  1.00 20.00           C
ATOM   4482  C   GLU A 275      97.530  17.210  26.981  1.00 20.00           C
ATOM   4483  O   GLU A 275      98.293  16.918  27.900  1.00 20.00           O
ATOM   4484  HA  GLU A 275      99.048  16.948  25.486  1.00 20.00           H
ATOM   4485  CB  GLU A 275      98.192  18.908  25.264  1.00 20.00           C
ATOM   4486 1HB  GLU A 275      97.257  19.280  24.845  1.00 20.00           H
ATOM   4487 2HB  GLU A 275      98.500  19.437  26.166  1.00 20.00           H
ATOM   4488  CG  GLU A 275      99.278  19.169  24.219  1.00 20.00           C
ATOM   4489 1HG  GLU A 275      99.428  20.242  24.105  1.00 20.00           H
ATOM   4490 2HG  GLU A 275     100.225  18.749  24.561  1.00 20.00           H
ATOM   4491  CD  GLU A 275      98.900  18.555  22.870  1.00 20.00           C
ATOM   4492  OE1 GLU A 275      99.531  17.537  22.512  1.00 20.00           O
ATOM   4493  OE2 GLU A 275      97.988  19.118  22.226  1.00 20.00           O
ATOM   4494  HN  GLU A 275      96.894  17.347  23.841  1.00 20.00           H
ATOM   4495  N   PHE A 276      96.222  17.373  27.115  1.00 20.00           N
ATOM   4496  CA  PHE A 276      95.577  17.222  28.408  1.00 20.00           C
ATOM   4497  C   PHE A 276      95.733  15.798  28.947  1.00 20.00           C
ATOM   4498  O   PHE A 276      95.945  15.602  30.142  1.00 20.00           O
ATOM   4499  HA  PHE A 276      96.060  17.918  29.094  1.00 20.00           H
ATOM   4500  CB  PHE A 276      94.089  17.512  28.203  1.00 20.00           C
ATOM   4501 1HB  PHE A 276      93.725  16.915  27.368  1.00 20.00           H
ATOM   4502 2HB  PHE A 276      93.541  17.189  29.089  1.00 20.00           H
ATOM   4503  CG  PHE A 276      93.774  18.985  27.935  1.00 20.00           C
ATOM   4504  HD1 PHE A 276      93.690  18.723  25.827  1.00 20.00           H
ATOM   4505  CD1 PHE A 276      93.603  19.422  26.658  1.00 20.00           C
ATOM   4506  HD2 PHE A 276      93.802  19.507  29.996  1.00 20.00           H
ATOM   4507  CD2 PHE A 276      93.664  19.857  28.973  1.00 20.00           C
ATOM   4508  CE1 PHE A 276      93.310  20.789  26.409  1.00 20.00           C
ATOM   4509  HE1 PHE A 276      93.173  21.139  25.386  1.00 20.00           H
ATOM   4510  CE2 PHE A 276      93.372  21.224  28.724  1.00 20.00           C
ATOM   4511  HE2 PHE A 276      93.284  21.923  29.555  1.00 20.00           H
ATOM   4512  CZ  PHE A 276      93.201  21.661  27.447  1.00 20.00           C
ATOM   4513  HZ  PHE A 276      92.976  22.710  27.256  1.00 20.00           H
ATOM   4514  HN  PHE A 276      95.607  17.603  26.361  1.00 20.00           H
ATOM   4515  N   GLU A 277      95.621  14.840  28.038  1.00 20.00           N
ATOM   4516  CA  GLU A 277      95.740  13.440  28.407  1.00 20.00           C
ATOM   4517  C   GLU A 277      97.166  13.088  28.836  1.00 20.00           C
ATOM   4518  O   GLU A 277      97.365  12.266  29.729  1.00 20.00           O
ATOM   4519  HA  GLU A 277      95.067  13.306  29.254  1.00 20.00           H
ATOM   4520  CB  GLU A 277      95.292  12.531  27.261  1.00 20.00           C
ATOM   4521 1HB  GLU A 277      94.374  12.920  26.821  1.00 20.00           H
ATOM   4522 2HB  GLU A 277      96.102  12.421  26.541  1.00 20.00           H
ATOM   4523  CG  GLU A 277      94.975  11.123  27.771  1.00 20.00           C
ATOM   4524 1HG  GLU A 277      95.839  10.721  28.300  1.00 20.00           H
ATOM   4525 2HG  GLU A 277      94.154  11.168  28.487  1.00 20.00           H
ATOM   4526  CD  GLU A 277      94.600  10.194  26.615  1.00 20.00           C
ATOM   4527  OE1 GLU A 277      95.507   9.467  26.154  1.00 20.00           O
ATOM   4528  OE2 GLU A 277      93.415  10.230  26.218  1.00 20.00           O
ATOM   4529  HN  GLU A 277      95.453  15.008  27.066  1.00 20.00           H
ATOM   4530  N   ASN A 278      98.122  13.727  28.178  1.00 20.00           N
ATOM   4531  CA  ASN A 278      99.522  13.540  28.522  1.00 20.00           C
ATOM   4532  C   ASN A 278      99.863  14.270  29.823  1.00 20.00           C
ATOM   4533  O   ASN A 278     100.730  13.830  30.577  1.00 20.00           O
ATOM   4534  HA  ASN A 278      99.651  12.462  28.617  1.00 20.00           H
ATOM   4535  CB  ASN A 278     100.437  14.102  27.433  1.00 20.00           C
ATOM   4536 1HB  ASN A 278     100.134  15.119  27.187  1.00 20.00           H
ATOM   4537 2HB  ASN A 278     101.460  14.155  27.804  1.00 20.00           H
ATOM   4538  CG  ASN A 278     100.390  13.232  26.175  1.00 20.00           C
ATOM   4539  OD1 ASN A 278      99.610  12.301  26.061  1.00 20.00           O
ATOM   4540  ND2 ASN A 278     101.267  13.586  25.240  1.00 20.00           N
ATOM   4541 1HD2 ASN A 278     101.880  14.361  25.396  1.00 20.00           H
ATOM   4542 2HD2 ASN A 278     101.314  13.078  24.380  1.00 20.00           H
ATOM   4543  HN  ASN A 278      97.954  14.363  27.424  1.00 20.00           H
ATOM   4544  N   THR A 279      99.164  15.373  30.045  1.00 20.00           N
ATOM   4545  CA  THR A 279      99.352  16.146  31.262  1.00 20.00           C
ATOM   4546  C   THR A 279      98.887  15.418  32.525  1.00 20.00           C
ATOM   4547  O   THR A 279      99.582  15.424  33.540  1.00 20.00           O
ATOM   4548  HA  THR A 279     100.420  16.317  31.398  1.00 20.00           H
ATOM   4549  HB  THR A 279      97.587  17.340  30.839  1.00 20.00           H
ATOM   4550  CB  THR A 279      98.639  17.488  31.084  1.00 20.00           C
ATOM   4551  OG1 THR A 279      99.412  18.164  30.097  1.00 20.00           O
ATOM   4552  HG1 THR A 279      99.008  18.027  29.193  1.00 20.00           H
ATOM   4553  CG2 THR A 279      98.753  18.379  32.322  1.00 20.00           C
ATOM   4554 1HG2 THR A 279      99.802  18.478  32.604  1.00 20.00           H
ATOM   4555 2HG2 THR A 279      98.197  17.931  33.146  1.00 20.00           H
ATOM   4556 3HG2 THR A 279      98.343  19.364  32.100  1.00 20.00           H
ATOM   4557  HN  THR A 279      98.480  15.739  29.414  1.00 20.00           H
ATOM   4558  N   VAL A 280      97.715  14.810  32.420  1.00 20.00           N
ATOM   4559  CA  VAL A 280      97.150  14.077  33.541  1.00 20.00           C
ATOM   4560  C   VAL A 280      97.911  12.762  33.727  1.00 20.00           C
ATOM   4561  O   VAL A 280      98.010  12.251  34.841  1.00 20.00           O
ATOM   4562  HA  VAL A 280      97.284  14.687  34.434  1.00 20.00           H
ATOM   4563  CB  VAL A 280      95.649  13.870  33.328  1.00 20.00           C
ATOM   4564  HB  VAL A 280      95.242  14.787  32.900  1.00 20.00           H
ATOM   4565  CG1 VAL A 280      95.387  12.733  32.338  1.00 20.00           C
ATOM   4566 1HG1 VAL A 280      94.318  12.664  32.139  1.00 20.00           H
ATOM   4567 2HG1 VAL A 280      95.918  12.932  31.407  1.00 20.00           H
ATOM   4568 3HG1 VAL A 280      95.739  11.793  32.763  1.00 20.00           H
ATOM   4569  CG2 VAL A 280      94.937  13.615  34.658  1.00 20.00           C
ATOM   4570 1HG2 VAL A 280      95.048  14.487  35.302  1.00 20.00           H
ATOM   4571 2HG2 VAL A 280      93.878  13.431  34.473  1.00 20.00           H
ATOM   4572 3HG2 VAL A 280      95.377  12.745  35.144  1.00 20.00           H
ATOM   4573  HN  VAL A 280      97.155  14.812  31.592  1.00 20.00           H
ATOM   4574  N   HIS A 281      98.428  12.252  32.619  1.00 20.00           N
ATOM   4575  CA  HIS A 281      99.325  11.110  32.668  1.00 20.00           C
ATOM   4576  C   HIS A 281     100.567  11.489  33.477  1.00 20.00           C
ATOM   4577  O   HIS A 281     100.993  10.739  34.354  1.00 20.00           O
ATOM   4578  HA  HIS A 281      98.788  10.313  33.183  1.00 20.00           H
ATOM   4579  CB  HIS A 281      99.653  10.616  31.258  1.00 20.00           C
ATOM   4580 1HB  HIS A 281      98.722  10.404  30.732  1.00 20.00           H
ATOM   4581 2HB  HIS A 281     100.153  11.415  30.711  1.00 20.00           H
ATOM   4582  CG  HIS A 281     100.523   9.383  31.226  1.00 20.00           C
ATOM   4583  ND1 HIS A 281     101.820   9.368  31.711  1.00 20.00           N
ATOM   4584  HD1 HIS A 281     102.301  10.143  32.119  1.00 20.00           H
ATOM   4585  CD2 HIS A 281     100.270   8.124  30.764  1.00 20.00           C
ATOM   4586  HD2 HIS A 281      99.337   7.787  30.314  1.00 20.00           H
ATOM   4587  CE1 HIS A 281     102.315   8.150  31.542  1.00 20.00           C
ATOM   4588  HE1 HIS A 281     103.315   7.821  31.823  1.00 20.00           H
ATOM   4589  NE2 HIS A 281     101.353   7.381  30.955  1.00 20.00           N
ATOM   4590  HN  HIS A 281      98.243  12.606  31.702  1.00 20.00           H
ATOM   4591  N   LYS A 282     101.112  12.653  33.155  1.00 20.00           N
ATOM   4592  CA  LYS A 282     102.287  13.148  33.852  1.00 20.00           C
ATOM   4593  C   LYS A 282     101.981  13.244  35.347  1.00 20.00           C
ATOM   4594  O   LYS A 282     102.741  12.743  36.174  1.00 20.00           O
ATOM   4595  HA  LYS A 282     103.083  12.417  33.708  1.00 20.00           H
ATOM   4596  CB  LYS A 282     102.762  14.464  33.233  1.00 20.00           C
ATOM   4597 1HB  LYS A 282     102.960  14.321  32.171  1.00 20.00           H
ATOM   4598 2HB  LYS A 282     101.974  15.212  33.312  1.00 20.00           H
ATOM   4599  CG  LYS A 282     104.026  14.972  33.929  1.00 20.00           C
ATOM   4600 1HG  LYS A 282     103.849  15.050  35.001  1.00 20.00           H
ATOM   4601 2HG  LYS A 282     104.835  14.254  33.791  1.00 20.00           H
ATOM   4602  CD  LYS A 282     104.447  16.334  33.375  1.00 20.00           C
ATOM   4603 1HD  LYS A 282     104.541  16.277  32.291  1.00 20.00           H
ATOM   4604 2HD  LYS A 282     103.675  17.073  33.590  1.00 20.00           H
ATOM   4605  CE  LYS A 282     105.776  16.787  33.984  1.00 20.00           C
ATOM   4606 1HE  LYS A 282     105.658  16.941  35.056  1.00 20.00           H
ATOM   4607 2HE  LYS A 282     106.526  16.007  33.854  1.00 20.00           H
ATOM   4608  NZ  LYS A 282     106.239  18.039  33.345  1.00 20.00           N
ATOM   4609 1HZ  LYS A 282     107.118  18.326  33.760  1.00 20.00           H
ATOM   4610 2HZ  LYS A 282     106.369  17.884  32.351  1.00 20.00           H
ATOM   4611 3HZ  LYS A 282     105.546  18.766  33.485  1.00 20.00           H
ATOM   4612  HN  LYS A 282     100.764  13.252  32.434  1.00 20.00           H
ATOM   4613  N   TRP A 283     100.865  13.892  35.650  1.00 20.00           N
ATOM   4614  CA  TRP A 283     100.439  14.044  37.031  1.00 20.00           C
ATOM   4615  C   TRP A 283     100.402  12.695  37.751  1.00 20.00           C
ATOM   4616  O   TRP A 283     101.047  12.520  38.783  1.00 20.00           O
ATOM   4617  HA  TRP A 283     101.163  14.685  37.534  1.00 20.00           H
ATOM   4618  CB  TRP A 283      99.085  14.753  37.112  1.00 20.00           C
ATOM   4619 1HB  TRP A 283      99.189  15.761  36.710  1.00 20.00           H
ATOM   4620 2HB  TRP A 283      98.373  14.228  36.475  1.00 20.00           H
ATOM   4621  CG  TRP A 283      98.512  14.840  38.528  1.00 20.00           C
ATOM   4622  CD1 TRP A 283      97.706  13.967  39.147  1.00 20.00           C
ATOM   4623  HD1 TRP A 283      97.341  13.043  38.697  1.00 20.00           H
ATOM   4624  CD2 TRP A 283      98.737  15.899  39.482  1.00 20.00           C
ATOM   4625  NE1 TRP A 283      97.395  14.384  40.425  1.00 20.00           N
ATOM   4626  HE1 TRP A 283      96.812  13.903  41.079  1.00 20.00           H
ATOM   4627  CE2 TRP A 283      98.042  15.596  40.635  1.00 20.00           C
ATOM   4628  HE3 TRP A 283     100.059  17.335  38.475  1.00 20.00           H
ATOM   4629  CE3 TRP A 283      99.502  17.074  39.375  1.00 20.00           C
ATOM   4630  HZ2 TRP A 283      97.485  16.157  42.668  1.00 20.00           H
ATOM   4631  CZ2 TRP A 283      98.043  16.418  41.769  1.00 20.00           C
ATOM   4632  HZ3 TRP A 283     100.069  18.808  40.486  1.00 20.00           H
ATOM   4633  CZ3 TRP A 283      99.492  17.884  40.516  1.00 20.00           C
ATOM   4634  HH2 TRP A 283      98.841  18.279  42.532  1.00 20.00           H
ATOM   4635  CH2 TRP A 283      98.798  17.594  41.685  1.00 20.00           C
ATOM   4636  HN  TRP A 283     100.258  14.307  34.972  1.00 20.00           H
ATOM   4637  N   ILE A 284      99.639  11.775  37.178  1.00 20.00           N
ATOM   4638  CA  ILE A 284      99.428  10.481  37.805  1.00 20.00           C
ATOM   4639  C   ILE A 284     100.788   9.825  38.051  1.00 20.00           C
ATOM   4640  O   ILE A 284     101.051   9.325  39.144  1.00 20.00           O
ATOM   4641  HA  ILE A 284      98.947  10.659  38.767  1.00 20.00           H
ATOM   4642  HB  ILE A 284      98.788   9.681  35.928  1.00 20.00           H
ATOM   4643  CB  ILE A 284      98.470   9.631  36.969  1.00 20.00           C
ATOM   4644  CG1 ILE A 284      97.046  10.187  37.033  1.00 20.00           C
ATOM   4645 1HG1 ILE A 284      96.570   9.873  37.962  1.00 20.00           H
ATOM   4646 2HG1 ILE A 284      97.077  11.276  37.043  1.00 20.00           H
ATOM   4647  CG2 ILE A 284      98.531   8.161  37.391  1.00 20.00           C
ATOM   4648 1HG2 ILE A 284      99.529   7.769  37.196  1.00 20.00           H
ATOM   4649 2HG2 ILE A 284      98.309   8.079  38.455  1.00 20.00           H
ATOM   4650 3HG2 ILE A 284      97.798   7.589  36.821  1.00 20.00           H
ATOM   4651  CD1 ILE A 284      96.215   9.706  35.841  1.00 20.00           C
ATOM   4652 1HD1 ILE A 284      96.035   8.635  35.932  1.00 20.00           H
ATOM   4653 2HD1 ILE A 284      95.262  10.235  35.825  1.00 20.00           H
ATOM   4654 3HD1 ILE A 284      96.757   9.906  34.917  1.00 20.00           H
ATOM   4655  HN  ILE A 284      99.171  11.902  36.304  1.00 20.00           H
ATOM   4656  N   SER A 285     101.616   9.847  37.017  1.00 20.00           N
ATOM   4657  CA  SER A 285     102.915   9.199  37.084  1.00 20.00           C
ATOM   4658  C   SER A 285     103.809   9.709  38.217  1.00 20.00           C
ATOM   4659  O   SER A 285     104.517   8.929  38.852  1.00 20.00           O
ATOM   4660  HA  SER A 285     102.702   8.144  37.254  1.00 20.00           H
ATOM   4661  CB  SER A 285     103.679   9.359  35.768  1.00 20.00           C
ATOM   4662 1HB  SER A 285     103.044   9.044  34.940  1.00 20.00           H
ATOM   4663 2HB  SER A 285     103.911  10.412  35.610  1.00 20.00           H
ATOM   4664  OG  SER A 285     104.885   8.600  35.756  1.00 20.00           O
ATOM   4665  HG  SER A 285     105.373   8.747  34.895  1.00 20.00           H
ATOM   4666  HN  SER A 285     101.413  10.296  36.147  1.00 20.00           H
ATOM   4667  N   ILE A 286     103.746  11.014  38.435  1.00 20.00           N
ATOM   4668  CA  ILE A 286     104.573  11.643  39.451  1.00 20.00           C
ATOM   4669  C   ILE A 286     104.024  11.296  40.836  1.00 20.00           C
ATOM   4670  O   ILE A 286     104.760  10.818  41.698  1.00 20.00           O
ATOM   4671  HA  ILE A 286     105.575  11.224  39.362  1.00 20.00           H
ATOM   4672  HB  ILE A 286     103.688  13.536  38.994  1.00 20.00           H
ATOM   4673  CB  ILE A 286     104.686  13.147  39.193  1.00 20.00           C
ATOM   4674  CG1 ILE A 286     105.536  13.428  37.953  1.00 20.00           C
ATOM   4675 1HG1 ILE A 286     106.586  13.236  38.175  1.00 20.00           H
ATOM   4676 2HG1 ILE A 286     105.251  12.748  37.150  1.00 20.00           H
ATOM   4677  CG2 ILE A 286     105.217  13.877  40.429  1.00 20.00           C
ATOM   4678 1HG2 ILE A 286     104.511  13.760  41.251  1.00 20.00           H
ATOM   4679 2HG2 ILE A 286     106.180  13.454  40.715  1.00 20.00           H
ATOM   4680 3HG2 ILE A 286     105.338  14.936  40.202  1.00 20.00           H
ATOM   4681  CD1 ILE A 286     105.365  14.876  37.487  1.00 20.00           C
ATOM   4682 1HD1 ILE A 286     105.809  14.994  36.499  1.00 20.00           H
ATOM   4683 2HD1 ILE A 286     104.303  15.119  37.440  1.00 20.00           H
ATOM   4684 3HD1 ILE A 286     105.860  15.545  38.191  1.00 20.00           H
ATOM   4685  HN  ILE A 286     103.146  11.637  37.933  1.00 20.00           H
ATOM   4686  N   THR A 287     102.735  11.551  41.008  1.00 20.00           N
ATOM   4687  CA  THR A 287     102.102  11.371  42.303  1.00 20.00           C
ATOM   4688  C   THR A 287     102.126   9.912  42.764  1.00 20.00           C
ATOM   4689  O   THR A 287     102.136   9.636  43.963  1.00 20.00           O
ATOM   4690  HA  THR A 287     102.671  11.932  43.045  1.00 20.00           H
ATOM   4691  HB  THR A 287     100.104  11.664  43.102  1.00 20.00           H
ATOM   4692  CB  THR A 287     100.682  11.932  42.218  1.00 20.00           C
ATOM   4693  OG1 THR A 287     100.183  11.429  40.981  1.00 20.00           O
ATOM   4694  HG1 THR A 287      99.217  11.667  40.880  1.00 20.00           H
ATOM   4695  CG2 THR A 287     100.662  13.451  42.037  1.00 20.00           C
ATOM   4696 1HG2 THR A 287     101.122  13.709  41.083  1.00 20.00           H
ATOM   4697 2HG2 THR A 287     101.218  13.921  42.848  1.00 20.00           H
ATOM   4698 3HG2 THR A 287      99.631  13.805  42.051  1.00 20.00           H
ATOM   4699  HN  THR A 287     102.128  11.875  40.282  1.00 20.00           H
ATOM   4700  N   GLU A 288     102.134   9.016  41.788  1.00 20.00           N
ATOM   4701  CA  GLU A 288     102.359   7.608  42.066  1.00 20.00           C
ATOM   4702  C   GLU A 288     103.636   7.384  42.878  1.00 20.00           C
ATOM   4703  O   GLU A 288     103.632   6.632  43.851  1.00 20.00           O
ATOM   4704  HA  GLU A 288     101.499   7.289  42.655  1.00 20.00           H
ATOM   4705  CB  GLU A 288     102.409   6.795  40.771  1.00 20.00           C
ATOM   4706 1HB  GLU A 288     101.570   7.071  40.131  1.00 20.00           H
ATOM   4707 2HB  GLU A 288     103.378   6.928  40.291  1.00 20.00           H
ATOM   4708  CG  GLU A 288     102.271   5.298  41.057  1.00 20.00           C
ATOM   4709 1HG  GLU A 288     103.192   4.924  41.504  1.00 20.00           H
ATOM   4710 2HG  GLU A 288     101.475   5.135  41.784  1.00 20.00           H
ATOM   4711  CD  GLU A 288     101.966   4.520  39.776  1.00 20.00           C
ATOM   4712  OE1 GLU A 288     100.797   4.102  39.630  1.00 20.00           O
ATOM   4713  OE2 GLU A 288     102.909   4.361  38.970  1.00 20.00           O
ATOM   4714  HN  GLU A 288     101.990   9.239  40.823  1.00 20.00           H
ATOM   4715  N   ALA A 289     104.697   8.050  42.447  1.00 20.00           N
ATOM   4716  CA  ALA A 289     105.992   7.886  43.085  1.00 20.00           C
ATOM   4717  C   ALA A 289     105.960   8.514  44.480  1.00 20.00           C
ATOM   4718  O   ALA A 289     106.469   7.933  45.438  1.00 20.00           O
ATOM   4719  HA  ALA A 289     106.181   6.817  43.184  1.00 20.00           H
ATOM   4720  CB  ALA A 289     107.079   8.499  42.199  1.00 20.00           C
ATOM   4721 1HB  ALA A 289     108.060   8.274  42.619  1.00 20.00           H
ATOM   4722 2HB  ALA A 289     107.008   8.081  41.195  1.00 20.00           H
ATOM   4723 3HB  ALA A 289     106.943   9.580  42.153  1.00 20.00           H
ATOM   4724  HN  ALA A 289     104.682   8.690  41.679  1.00 20.00           H
ATOM   4725  N   LEU A 290     105.358   9.692  44.551  1.00 20.00           N
ATOM   4726  CA  LEU A 290     105.322  10.441  45.795  1.00 20.00           C
ATOM   4727  C   LEU A 290     104.497   9.713  46.858  1.00 20.00           C
ATOM   4728  O   LEU A 290     104.790   9.808  48.049  1.00 20.00           O
ATOM   4729  HA  LEU A 290     106.345  10.510  46.164  1.00 20.00           H
ATOM   4730  CB  LEU A 290     104.832  11.869  45.547  1.00 20.00           C
ATOM   4731 1HB  LEU A 290     103.829  11.819  45.123  1.00 20.00           H
ATOM   4732 2HB  LEU A 290     104.746  12.374  46.509  1.00 20.00           H
ATOM   4733  CG  LEU A 290     105.703  12.727  44.627  1.00 20.00           C
ATOM   4734  HG  LEU A 290     105.837  12.191  43.687  1.00 20.00           H
ATOM   4735  CD1 LEU A 290     105.013  14.052  44.298  1.00 20.00           C
ATOM   4736 1HD1 LEU A 290     104.053  13.854  43.822  1.00 20.00           H
ATOM   4737 2HD1 LEU A 290     104.853  14.616  45.217  1.00 20.00           H
ATOM   4738 3HD1 LEU A 290     105.642  14.631  43.622  1.00 20.00           H
ATOM   4739  CD2 LEU A 290     107.093  12.938  45.230  1.00 20.00           C
ATOM   4740 1HD2 LEU A 290     106.995  13.255  46.268  1.00 20.00           H
ATOM   4741 2HD2 LEU A 290     107.654  12.004  45.186  1.00 20.00           H
ATOM   4742 3HD2 LEU A 290     107.621  13.706  44.664  1.00 20.00           H
ATOM   4743  HN  LEU A 290     104.900  10.133  43.779  1.00 20.00           H
ATOM   4744  N   ALA A 291     103.481   9.002  46.390  1.00 20.00           N
ATOM   4745  CA  ALA A 291     102.609   8.262  47.285  1.00 20.00           C
ATOM   4746  C   ALA A 291     103.396   7.352  48.231  1.00 20.00           C
ATOM   4747  O   ALA A 291     103.003   7.157  49.380  1.00 20.00           O
ATOM   4748  HA  ALA A 291     102.068   8.985  47.895  1.00 20.00           H
ATOM   4749  CB  ALA A 291     101.600   7.456  46.465  1.00 20.00           C
ATOM   4750 1HB  ALA A 291     100.944   6.903  47.138  1.00 20.00           H
ATOM   4751 2HB  ALA A 291     101.005   8.134  45.853  1.00 20.00           H
ATOM   4752 3HB  ALA A 291     102.132   6.756  45.820  1.00 20.00           H
ATOM   4753  HN  ALA A 291     103.251   8.929  45.419  1.00 20.00           H
ATOM   4754  N   PHE A 292     104.493   6.820  47.712  1.00 20.00           N
ATOM   4755  CA  PHE A 292     105.275   5.846  48.454  1.00 20.00           C
ATOM   4756  C   PHE A 292     106.211   6.462  49.495  1.00 20.00           C
ATOM   4757  O   PHE A 292     107.059   5.772  50.059  1.00 20.00           O
ATOM   4758  HA  PHE A 292     104.572   5.197  48.977  1.00 20.00           H
ATOM   4759  CB  PHE A 292     106.142   5.100  47.437  1.00 20.00           C
ATOM   4760 1HB  PHE A 292     106.902   5.781  47.054  1.00 20.00           H
ATOM   4761 2HB  PHE A 292     106.666   4.291  47.946  1.00 20.00           H
ATOM   4762  CG  PHE A 292     105.358   4.518  46.259  1.00 20.00           C
ATOM   4763  HD1 PHE A 292     103.794   3.774  47.492  1.00 20.00           H
ATOM   4764  CD1 PHE A 292     104.180   3.875  46.478  1.00 20.00           C
ATOM   4765  HD2 PHE A 292     106.783   5.160  44.818  1.00 20.00           H
ATOM   4766  CD2 PHE A 292     105.839   4.645  44.994  1.00 20.00           C
ATOM   4767  CE1 PHE A 292     103.452   3.335  45.384  1.00 20.00           C
ATOM   4768  HE1 PHE A 292     102.508   2.820  45.560  1.00 20.00           H
ATOM   4769  CE2 PHE A 292     105.111   4.105  43.900  1.00 20.00           C
ATOM   4770  HE2 PHE A 292     105.497   4.206  42.886  1.00 20.00           H
ATOM   4771  CZ  PHE A 292     103.933   3.462  44.119  1.00 20.00           C
ATOM   4772  HZ  PHE A 292     103.374   3.047  43.279  1.00 20.00           H
ATOM   4773  HN  PHE A 292     104.848   7.043  46.804  1.00 20.00           H
ATOM   4774  N   PHE A 293     106.026   7.755  49.719  1.00 20.00           N
ATOM   4775  CA  PHE A 293     106.621   8.407  50.873  1.00 20.00           C
ATOM   4776  C   PHE A 293     106.118   7.850  52.207  1.00 20.00           C
ATOM   4777  O   PHE A 293     106.794   7.969  53.228  1.00 20.00           O
ATOM   4778  HA  PHE A 293     107.697   8.245  50.818  1.00 20.00           H
ATOM   4779  CB  PHE A 293     106.230   9.885  50.803  1.00 20.00           C
ATOM   4780 1HB  PHE A 293     106.693  10.331  49.923  1.00 20.00           H
ATOM   4781 2HB  PHE A 293     105.151   9.959  50.666  1.00 20.00           H
ATOM   4782  CG  PHE A 293     106.630  10.694  52.038  1.00 20.00           C
ATOM   4783  HD1 PHE A 293     104.649  10.756  52.806  1.00 20.00           H
ATOM   4784  CD1 PHE A 293     105.688  11.049  52.953  1.00 20.00           C
ATOM   4785  HD2 PHE A 293     108.682  10.775  51.487  1.00 20.00           H
ATOM   4786  CD2 PHE A 293     107.927  11.059  52.221  1.00 20.00           C
ATOM   4787  CE1 PHE A 293     106.060  11.800  54.099  1.00 20.00           C
ATOM   4788  HE1 PHE A 293     105.305  12.084  54.833  1.00 20.00           H
ATOM   4789  CE2 PHE A 293     108.299  11.811  53.367  1.00 20.00           C
ATOM   4790  HE2 PHE A 293     109.338  12.103  53.514  1.00 20.00           H
ATOM   4791  CZ  PHE A 293     107.357  12.165  54.282  1.00 20.00           C
ATOM   4792  HZ  PHE A 293     107.642  12.742  55.162  1.00 20.00           H
ATOM   4793  HN  PHE A 293     105.483   8.352  49.130  1.00 20.00           H
ATOM   4794  N   HIS A 294     104.936   7.253  52.154  1.00 20.00           N
ATOM   4795  CA  HIS A 294     104.336   6.675  53.345  1.00 20.00           C
ATOM   4796  C   HIS A 294     105.247   5.606  53.951  1.00 20.00           C
ATOM   4797  O   HIS A 294     105.196   5.351  55.154  1.00 20.00           O
ATOM   4798  HA  HIS A 294     104.229   7.485  54.066  1.00 20.00           H
ATOM   4799  CB  HIS A 294     102.938   6.133  53.040  1.00 20.00           C
ATOM   4800 1HB  HIS A 294     102.386   6.035  53.975  1.00 20.00           H
ATOM   4801 2HB  HIS A 294     102.403   6.860  52.429  1.00 20.00           H
ATOM   4802  CG  HIS A 294     102.937   4.801  52.329  1.00 20.00           C
ATOM   4803  ND1 HIS A 294     102.888   4.687  50.951  1.00 20.00           N
ATOM   4804  HD1 HIS A 294     102.850   5.447  50.302  1.00 20.00           H
ATOM   4805  CD2 HIS A 294     102.981   3.529  52.819  1.00 20.00           C
ATOM   4806  HD2 HIS A 294     103.025   3.253  53.873  1.00 20.00           H
ATOM   4807  CE1 HIS A 294     102.901   3.400  50.637  1.00 20.00           C
ATOM   4808  HE1 HIS A 294     102.871   2.986  49.629  1.00 20.00           H
ATOM   4809  NE2 HIS A 294     102.958   2.684  51.796  1.00 20.00           N
ATOM   4810  HN  HIS A 294     104.393   7.161  51.320  1.00 20.00           H
ATOM   4811  N   CYS A 295     106.060   5.009  53.092  1.00 20.00           N
ATOM   4812  CA  CYS A 295     107.094   4.097  53.549  1.00 20.00           C
ATOM   4813  C   CYS A 295     108.120   4.804  54.437  1.00 20.00           C
ATOM   4814  O   CYS A 295     108.543   4.261  55.457  1.00 20.00           O
ATOM   4815  HA  CYS A 295     106.593   3.320  54.128  1.00 20.00           H
ATOM   4816  CB  CYS A 295     107.801   3.410  52.379  1.00 20.00           C
ATOM   4817 1HB  CYS A 295     108.409   4.133  51.835  1.00 20.00           H
ATOM   4818 2HB  CYS A 295     108.478   2.642  52.753  1.00 20.00           H
ATOM   4819  SG  CYS A 295     106.566   2.661  51.255  1.00 20.00           S
ATOM   4820  HG  CYS A 295     105.843   2.081  52.209  1.00 20.00           H
ATOM   4821  HN  CYS A 295     106.019   5.139  52.101  1.00 20.00           H
ATOM   4822  N   CYS A 296     108.490   6.005  54.018  1.00 20.00           N
ATOM   4823  CA  CYS A 296     109.448   6.798  54.770  1.00 20.00           C
ATOM   4824  C   CYS A 296     108.845   7.512  55.981  1.00 20.00           C
ATOM   4825  O   CYS A 296     109.572   7.960  56.866  1.00 20.00           O
ATOM   4826  HA  CYS A 296     110.213   6.108  55.126  1.00 20.00           H
ATOM   4827  CB  CYS A 296     110.145   7.833  53.884  1.00 20.00           C
ATOM   4828 1HB  CYS A 296     109.431   8.595  53.571  1.00 20.00           H
ATOM   4829 2HB  CYS A 296     110.926   8.340  54.449  1.00 20.00           H
ATOM   4830  SG  CYS A 296     110.867   7.014  52.415  1.00 20.00           S
ATOM   4831  HG  CYS A 296     111.616   6.148  53.093  1.00 20.00           H
ATOM   4832  HN  CYS A 296     108.147   6.436  53.184  1.00 20.00           H
ATOM   4833  N   LEU A 297     107.523   7.597  55.980  1.00 20.00           N
ATOM   4834  CA  LEU A 297     106.817   8.284  57.048  1.00 20.00           C
ATOM   4835  C   LEU A 297     107.097   7.623  58.399  1.00 20.00           C
ATOM   4836  O   LEU A 297     107.474   8.296  59.357  1.00 20.00           O
ATOM   4837  HA  LEU A 297     107.200   9.303  57.090  1.00 20.00           H
ATOM   4838  CB  LEU A 297     105.323   8.375  56.730  1.00 20.00           C
ATOM   4839 1HB  LEU A 297     105.198   8.991  55.839  1.00 20.00           H
ATOM   4840 2HB  LEU A 297     104.963   7.377  56.481  1.00 20.00           H
ATOM   4841  CG  LEU A 297     104.435   8.945  57.838  1.00 20.00           C
ATOM   4842  HG  LEU A 297     104.557   8.326  58.726  1.00 20.00           H
ATOM   4843  CD1 LEU A 297     104.868  10.364  58.212  1.00 20.00           C
ATOM   4844 1HD1 LEU A 297     105.861  10.334  58.662  1.00 20.00           H
ATOM   4845 2HD1 LEU A 297     104.894  10.984  57.316  1.00 20.00           H
ATOM   4846 3HD1 LEU A 297     104.159  10.784  58.925  1.00 20.00           H
ATOM   4847  CD2 LEU A 297     102.958   8.883  57.443  1.00 20.00           C
ATOM   4848 1HD2 LEU A 297     102.789   9.506  56.566  1.00 20.00           H
ATOM   4849 2HD2 LEU A 297     102.687   7.852  57.214  1.00 20.00           H
ATOM   4850 3HD2 LEU A 297     102.346   9.244  58.269  1.00 20.00           H
ATOM   4851  HN  LEU A 297     106.938   7.206  55.269  1.00 20.00           H
ATOM   4852  N   ASN A 298     106.903   6.313  58.432  1.00 20.00           N
ATOM   4853  CA  ASN A 298     106.922   5.585  59.690  1.00 20.00           C
ATOM   4854  C   ASN A 298     108.279   5.722  60.383  1.00 20.00           C
ATOM   4855  O   ASN A 298     108.344   6.017  61.575  1.00 20.00           O
ATOM   4856  HA  ASN A 298     106.119   6.022  60.285  1.00 20.00           H
ATOM   4857  CB  ASN A 298     106.679   4.091  59.466  1.00 20.00           C
ATOM   4858 1HB  ASN A 298     106.784   3.857  58.407  1.00 20.00           H
ATOM   4859 2HB  ASN A 298     107.435   3.513  59.997  1.00 20.00           H
ATOM   4860  CG  ASN A 298     105.285   3.684  59.948  1.00 20.00           C
ATOM   4861  OD1 ASN A 298     104.357   4.475  59.985  1.00 20.00           O
ATOM   4862  ND2 ASN A 298     105.191   2.409  60.315  1.00 20.00           N
ATOM   4863 1HD2 ASN A 298     105.992   1.812  60.260  1.00 20.00           H
ATOM   4864 2HD2 ASN A 298     104.320   2.047  60.645  1.00 20.00           H
ATOM   4865  HN  ASN A 298     106.735   5.751  57.622  1.00 20.00           H
ATOM   4866  N   PRO A 299     109.382   5.512  59.652  1.00 20.00           N
ATOM   4867  CA  PRO A 299     110.712   5.808  60.191  1.00 20.00           C
ATOM   4868  C   PRO A 299     110.839   7.224  60.729  1.00 20.00           C
ATOM   4869  O   PRO A 299     111.343   7.429  61.833  1.00 20.00           O
ATOM   4870  HA  PRO A 299     110.921   5.167  61.047  1.00 20.00           H
ATOM   4871  CB  PRO A 299     111.645   5.580  59.000  1.00 20.00           C
ATOM   4872 1HB  PRO A 299     111.811   6.499  58.438  1.00 20.00           H
ATOM   4873 2HB  PRO A 299     112.623   5.221  59.319  1.00 20.00           H
ATOM   4874  CG  PRO A 299     110.906   4.538  58.168  1.00 20.00           C
ATOM   4875 1HG  PRO A 299     111.253   4.525  57.134  1.00 20.00           H
ATOM   4876 2HG  PRO A 299     111.058   3.530  58.554  1.00 20.00           H
ATOM   4877  CD  PRO A 299     109.456   4.980  58.279  1.00 20.00           C
ATOM   4878 1HD  PRO A 299     109.208   5.742  57.541  1.00 20.00           H
ATOM   4879 2HD  PRO A 299     108.767   4.150  58.121  1.00 20.00           H
ATOM   4880  N   ILE A 300     110.375   8.172  59.928  1.00 20.00           N
ATOM   4881  CA  ILE A 300     110.498   9.576  60.281  1.00 20.00           C
ATOM   4882  C   ILE A 300     109.725   9.849  61.573  1.00 20.00           C
ATOM   4883  O   ILE A 300     110.172  10.627  62.415  1.00 20.00           O
ATOM   4884  HA  ILE A 300     111.554   9.776  60.464  1.00 20.00           H
ATOM   4885  HB  ILE A 300     109.134  10.065  58.708  1.00 20.00           H
ATOM   4886  CB  ILE A 300     110.065  10.462  59.111  1.00 20.00           C
ATOM   4887  CG1 ILE A 300     111.099  10.424  57.983  1.00 20.00           C
ATOM   4888 1HG1 ILE A 300     111.976  11.004  58.269  1.00 20.00           H
ATOM   4889 2HG1 ILE A 300     111.432   9.399  57.826  1.00 20.00           H
ATOM   4890  CG2 ILE A 300     109.782  11.890  59.581  1.00 20.00           C
ATOM   4891 1HG2 ILE A 300     108.933  11.886  60.265  1.00 20.00           H
ATOM   4892 2HG2 ILE A 300     110.659  12.286  60.092  1.00 20.00           H
ATOM   4893 3HG2 ILE A 300     109.550  12.517  58.719  1.00 20.00           H
ATOM   4894  CD1 ILE A 300     110.513  10.981  56.684  1.00 20.00           C
ATOM   4895 1HD1 ILE A 300     109.522  10.557  56.521  1.00 20.00           H
ATOM   4896 2HD1 ILE A 300     110.436  12.066  56.756  1.00 20.00           H
ATOM   4897 3HD1 ILE A 300     111.163  10.718  55.850  1.00 20.00           H
ATOM   4898  HN  ILE A 300     109.923   7.994  59.055  1.00 20.00           H
ATOM   4899  N   LEU A 301     108.579   9.194  61.689  1.00 20.00           N
ATOM   4900  CA  LEU A 301     107.692   9.432  62.815  1.00 20.00           C
ATOM   4901  C   LEU A 301     108.392   9.008  64.109  1.00 20.00           C
ATOM   4902  O   LEU A 301     108.464   9.782  65.062  1.00 20.00           O
ATOM   4903  HA  LEU A 301     107.503  10.505  62.861  1.00 20.00           H
ATOM   4904  CB  LEU A 301     106.345   8.744  62.591  1.00 20.00           C
ATOM   4905 1HB  LEU A 301     105.891   9.161  61.692  1.00 20.00           H
ATOM   4906 2HB  LEU A 301     106.527   7.687  62.394  1.00 20.00           H
ATOM   4907  CG  LEU A 301     105.336   8.854  63.736  1.00 20.00           C
ATOM   4908  HG  LEU A 301     105.786   8.421  64.630  1.00 20.00           H
ATOM   4909  CD1 LEU A 301     105.023  10.317  64.052  1.00 20.00           C
ATOM   4910 1HD1 LEU A 301     105.890  10.782  64.520  1.00 20.00           H
ATOM   4911 2HD1 LEU A 301     104.782  10.845  63.129  1.00 20.00           H
ATOM   4912 3HD1 LEU A 301     104.172  10.368  64.732  1.00 20.00           H
ATOM   4913  CD2 LEU A 301     104.071   8.049  63.432  1.00 20.00           C
ATOM   4914 1HD2 LEU A 301     103.395   8.098  64.285  1.00 20.00           H
ATOM   4915 2HD2 LEU A 301     103.578   8.466  62.553  1.00 20.00           H
ATOM   4916 3HD2 LEU A 301     104.339   7.010  63.240  1.00 20.00           H
ATOM   4917  HN  LEU A 301     108.255   8.513  61.033  1.00 20.00           H
ATOM   4918  N   TYR A 302     108.889   7.780  64.099  1.00 20.00           N
ATOM   4919  CA  TYR A 302     109.588   7.247  65.257  1.00 20.00           C
ATOM   4920  C   TYR A 302     110.859   8.040  65.565  1.00 20.00           C
ATOM   4921  O   TYR A 302     111.166   8.300  66.728  1.00 20.00           O
ATOM   4922  HA  TYR A 302     108.918   7.314  66.114  1.00 20.00           H
ATOM   4923  CB  TYR A 302     109.980   5.815  64.890  1.00 20.00           C
ATOM   4924 1HB  TYR A 302     110.134   5.756  63.812  1.00 20.00           H
ATOM   4925 2HB  TYR A 302     110.934   5.578  65.361  1.00 20.00           H
ATOM   4926  CG  TYR A 302     108.948   4.762  65.301  1.00 20.00           C
ATOM   4927  HD1 TYR A 302     107.552   5.323  63.774  1.00 20.00           H
ATOM   4928  CD1 TYR A 302     107.758   4.657  64.612  1.00 20.00           C
ATOM   4929  CD2 TYR A 302     109.209   3.918  66.362  1.00 20.00           C
ATOM   4930  HD2 TYR A 302     110.150   4.002  66.906  1.00 20.00           H
ATOM   4931  CE1 TYR A 302     106.787   3.666  64.999  1.00 20.00           C
ATOM   4932  HE1 TYR A 302     105.842   3.572  64.463  1.00 20.00           H
ATOM   4933  CE2 TYR A 302     108.238   2.928  66.749  1.00 20.00           C
ATOM   4934  HE2 TYR A 302     108.432   2.255  67.585  1.00 20.00           H
ATOM   4935  CZ  TYR A 302     107.075   2.850  66.049  1.00 20.00           C
ATOM   4936  HH  TYR A 302     106.534   1.332  67.135  1.00 20.00           H
ATOM   4937  OH  TYR A 302     106.159   1.915  66.414  1.00 20.00           O
ATOM   4938  HN  TYR A 302     108.821   7.155  63.322  1.00 20.00           H
ATOM   4939  N   ALA A 303     111.566   8.401  64.504  1.00 20.00           N
ATOM   4940  CA  ALA A 303     112.796   9.159  64.647  1.00 20.00           C
ATOM   4941  C   ALA A 303     112.460  10.545  65.203  1.00 20.00           C
ATOM   4942  O   ALA A 303     111.374  11.069  64.957  1.00 20.00           O
ATOM   4943  HA  ALA A 303     113.431   8.632  65.359  1.00 20.00           H
ATOM   4944  CB  ALA A 303     113.516   9.224  63.298  1.00 20.00           C
ATOM   4945 1HB  ALA A 303     113.722   8.213  62.948  1.00 20.00           H
ATOM   4946 2HB  ALA A 303     112.884   9.738  62.574  1.00 20.00           H
ATOM   4947 3HB  ALA A 303     114.454   9.768  63.412  1.00 20.00           H
ATOM   4948  HN  ALA A 303     111.310   8.184  63.562  1.00 20.00           H
ATOM   4949  N   PHE A 304     113.410  11.098  65.941  1.00 20.00           N
ATOM   4950  CA  PHE A 304     113.218  12.401  66.555  1.00 20.00           C
ATOM   4951  C   PHE A 304     114.572  13.043  66.862  1.00 20.00           C
ATOM   4952  O   PHE A 304     115.601  12.369  66.846  1.00 20.00           O
ATOM   4953  HA  PHE A 304     112.671  13.017  65.842  1.00 20.00           H
ATOM   4954  CB  PHE A 304     112.456  12.171  67.862  1.00 20.00           C
ATOM   4955 1HB  PHE A 304     111.516  11.666  67.638  1.00 20.00           H
ATOM   4956 2HB  PHE A 304     113.036  11.500  68.495  1.00 20.00           H
ATOM   4957  CG  PHE A 304     112.156  13.453  68.641  1.00 20.00           C
ATOM   4958  HD1 PHE A 304     110.488  13.963  67.425  1.00 20.00           H
ATOM   4959  CD1 PHE A 304     111.112  14.243  68.274  1.00 20.00           C
ATOM   4960  HD2 PHE A 304     113.771  13.169  69.994  1.00 20.00           H
ATOM   4961  CD2 PHE A 304     112.934  13.802  69.700  1.00 20.00           C
ATOM   4962  CE1 PHE A 304     110.834  15.433  68.998  1.00 20.00           C
ATOM   4963  HE1 PHE A 304     109.997  16.067  68.704  1.00 20.00           H
ATOM   4964  CE2 PHE A 304     112.656  14.992  70.424  1.00 20.00           C
ATOM   4965  HE2 PHE A 304     113.280  15.272  71.273  1.00 20.00           H
ATOM   4966  CZ  PHE A 304     111.612  15.783  70.057  1.00 20.00           C
ATOM   4967  HZ  PHE A 304     111.398  16.696  70.613  1.00 20.00           H
ATOM   4968  HN  PHE A 304     114.297  10.673  66.121  1.00 20.00           H
ATOM   4969 1HN  NH3 L   0     107.085  -1.092  34.622  1.00 20.00           H
ATOM   4970 2HN  NH3 L   0     105.705  -1.902  34.211  1.00 20.00           H
ATOM   4971 3HN  NH3 L   0     105.896  -0.310  33.783  1.00 20.00           H
ATOM   4972  N   LYS L   1     106.082  -1.005  34.497  1.00 20.00           N
ATOM   4973  CA  LYS L   1     105.471  -0.595  35.750  1.00 20.00           C
ATOM   4974  C   LYS L   1     103.989  -0.368  35.448  1.00 20.00           C
ATOM   4975  O   LYS L   1     103.638   0.118  34.373  1.00 20.00           O
ATOM   4976  HA  LYS L   1     105.583  -1.421  36.453  1.00 20.00           H
ATOM   4977  CB  LYS L   1     106.213   0.606  36.340  1.00 20.00           C
ATOM   4978 1HB  LYS L   1     105.951   0.719  37.392  1.00 20.00           H
ATOM   4979 2HB  LYS L   1     107.288   0.430  36.297  1.00 20.00           H
ATOM   4980  CG  LYS L   1     105.870   1.889  35.581  1.00 20.00           C
ATOM   4981 1HG  LYS L   1     106.175   1.793  34.539  1.00 20.00           H
ATOM   4982 2HG  LYS L   1     104.790   2.040  35.584  1.00 20.00           H
ATOM   4983  CD  LYS L   1     106.561   3.100  36.211  1.00 20.00           C
ATOM   4984 1HD  LYS L   1     107.571   2.829  36.516  1.00 20.00           H
ATOM   4985 2HD  LYS L   1     106.654   3.896  35.472  1.00 20.00           H
ATOM   4986  CE  LYS L   1     105.777   3.610  37.422  1.00 20.00           C
ATOM   4987 1HE  LYS L   1     105.381   2.767  37.988  1.00 20.00           H
ATOM   4988 2HE  LYS L   1     106.442   4.159  38.089  1.00 20.00           H
ATOM   4989  NZ  LYS L   1     104.666   4.488  36.988  1.00 20.00           N
ATOM   4990 1HZ  LYS L   1     104.067   4.692  37.780  1.00 20.00           H
ATOM   4991 2HZ  LYS L   1     105.044   5.353  36.618  1.00 20.00           H
ATOM   4992 3HZ  LYS L   1     104.127   4.020  36.268  1.00 20.00           H
ATOM   4993  N   PRO L   2     103.096  -0.713  36.385  1.00 20.00           N
ATOM   4994  CA  PRO L   2     101.661  -0.509  36.170  1.00 20.00           C
ATOM   4995  C   PRO L   2     101.362   0.927  35.774  1.00 20.00           C
ATOM   4996  O   PRO L   2     101.675   1.857  36.516  1.00 20.00           O
ATOM   4997  HA  PRO L   2     101.314  -1.122  35.338  1.00 20.00           H
ATOM   4998  CB  PRO L   2     101.037  -0.881  37.517  1.00 20.00           C
ATOM   4999 1HB  PRO L   2     100.144  -0.290  37.723  1.00 20.00           H
ATOM   5000 2HB  PRO L   2     100.738  -1.929  37.546  1.00 20.00           H
ATOM   5001  CG  PRO L   2     102.129  -0.591  38.507  1.00 20.00           C
ATOM   5002 1HG  PRO L   2     102.127   0.458  38.801  1.00 20.00           H
ATOM   5003 2HG  PRO L   2     102.002  -1.177  39.417  1.00 20.00           H
ATOM   5004  CD  PRO L   2     103.406  -0.954  37.805  1.00 20.00           C
ATOM   5005 1HD  PRO L   2     104.239  -0.339  38.145  1.00 20.00           H
ATOM   5006 2HD  PRO L   2     103.681  -1.993  37.985  1.00 20.00           H
ATOM   5007  N   VAL L   3     100.759   1.071  34.603  1.00 20.00           N
ATOM   5008  CA  VAL L   3     100.054   2.298  34.271  1.00 20.00           C
ATOM   5009  C   VAL L   3      98.663   1.880  33.790  1.00 20.00           C
ATOM   5010  O   VAL L   3      98.326   2.061  32.621  1.00 20.00           O
ATOM   5011  HA  VAL L   3      99.973   2.889  35.183  1.00 20.00           H
ATOM   5012  CB  VAL L   3     100.862   3.106  33.253  1.00 20.00           C
[truncated: 86,984 more chars]
